# Supplementary material for: Phenome-wide investigation of dietary and health outcomes associated with bitter taste receptor gene TAS2R38
Source: Eur J Nutr. 2025 Jun 11;64(5):218. doi: 10.1007/s00394-025-03718-6 (PMC12158849; doi:10.1007/s00394-025-03718-6)
Supplement: Supplementary file 1 — Supplementary file1 (XLSX 179 KB) [file 394_2025_3718_MOESM1_ESM.xlsx]

## Sheet: ST1
Supplementary Table 1. Studies on the relationship of TAS2R38 genotype and/or PROP/PTC perception with taste perception, food liking, and consumption. Findings are reported based on the TAS2R38 bitter sensitive alleles or the PROP/PTC taster, i.e., a direct relationship indicates taster alleles or tasters have a positive association with a trait, whereas an inverse relationship indicates taster a…
Trait	Sample characteristics (sample size; ethnicity; age)	Findings	Pubmed ID	Author (Year)	Included in Figure 1*
		Genetic tasters (G), PROP/PTC tasters (P); inverse relationship (↓), direct relationship (↑); no association (≠)
Bitter taste perception and bitter food liking and intake	1457; Caucasian; 11-25	(G) ↑ perceived intensity of quinine	20675712	Reed et al. (2010)	Yes
	83; NR; 19-48	(P) ↑ perceived intensity of quinine	18453638	Lim et al. (2008)
	1,670; non-Hispanic white; 45-84	(P) ↑ perceived intensity of quinine	25634331	Fischer et al. (2015)	Yes
	198; MR; mean (SD) age: 38 (13)	(P) ↑ perceived intensity of quinine; (G) ≠ perceived intensity of quinine	18209019	Hayes et al. (2008)	Yes
	49; MR; 21-31	(P) ↑ bitterness of quinine, coffee, grapefruit juice, beer, and scotch	15639168	Lanier et al. (2005)
	220; MR; mean (SD) age: 26 (7)	(P) ↑ bitterness of quinine; (G) ≠ bitterness of quinine	32382729	Nolden et al. (2020)	Yes
	69; Korean; mean (SEM) age: 24 (1)	(P) ↑ taste sensitivity to quinine	16297856	Chang et al. (2006)
	397; Spanish; 17-19	(P) ≠ taste sensitivity to quinine in females; (P) ↑ taste sensitivity to quinine in males; (P) ↑ taste sensitivity to sinigrin and the bitterness of saccharine	36454091	Trius-Soler et al. (2022)	Yes
	54; MR; 18-30	(P) ↑ bitterness and ↓ liking of caffeine; (P) ≠ intake of chocolate or coffee	11124214	Ly & Drewnowski et al. (2001)
	110; NR; 18-60	(P) ↑ bitterness of vegetables	16368118	Dinehart et al. (2006)	Yes
	50; MR; 20-40	(P) ↑ bitterness of Brussels sprouts and green vegetables; (P) ≠ bitterness of broccoli, spinach, or coffee.	10764899	Kaminski et al. (2000)
	106; MR; mean (SEM) age: 25.2 (0.63)	(G) ↑ bitterness of capsaicin and ethanol	26785164	Nolden et al. (2016)	Yes
	519; MR; mean: 45	(G) ≠ bitterness of Brussels sprouts or artificial sweeteners	30838360	Fu et al. (2019)	Yes
	485; Irish; 7-13	(G & P) ≠ liking and intake of bitter vegetables	https://doi.org/10.1016/j.foodqual.2013.09.009	Feeney et al. (2014)
	46; MR; 18-40	(P) ≠ liking of bitter beverages	10863567	Duffy & Bartoshuk (2000)
	3328; European; 35-69	(G) ≠ intake of bitter fruit and vegetable in women	29980925	Lambert et al. (2019)	Yes
	183; NR; 17-36	(P) ≠ intake of bitter fruits, vegetables, or beverages	12071686	Yackinous & Guinard (2002)	Yes
	500; Danish; 50-64	(P) ≠ intake of chocolate	21338274	Gorovic et al. (2011)	Yes
Sweet taste perception and sweet food liking and intake	16; NR; 17-29	(P) ↑ perceived intensity of sucrose	2395927	Miller & Reedy (1990)
	485; Irish; 7-13	(P) ↑ perceived intensity of sucrose; (G) ≠ perceived intensity of sucrose	https://doi.org/10.1016/j.foodqual.2013.09.009	Feeney et al. ( 2014)
	1,670; non-Hispanic white; 45-84	(P) ↑ perceived intensity of sucrose	25634331	Fischer et al. (2015)	Yes
	198; MR; mean (SD) age: 38 (13)	(P) ↑ perceived intensity of sucrose; (G) ≠ perceived intensity of sucrose	18209019	Hayes et al. (2008)	Yes
	60; NR; 18-41	(P) ↑ perceived intensity of sucrose; (P) ↓ liking of sucrose	17477942	Yeomans et al. (2007)
	83; NR; 19-48	(P) ≠ perceived intensity of sucrose	18453638	Lim et al. (2008)
	118; MR; 20-40	(P) ≠ perceived intensity and liking of sucrose in women	9617998	Drewnowski et al. (1998)	Yes
	49; MR; 21-31	(P) ↑ sweetness of milk chocolate, marshmallows, white cake icing, and scotch	15639168	Lanier et al. ( 2005)
	220; MR; mean (SD) age: 26 (7)	(P) ↑ sweetness of sucrose; (G) ≠ sweetness of sucrose	32382729	Nolden et al. (2020)	Yes
	147; NR; 17-36	(P) ≠ sweetness of foods	11274688	Yackinous & Guinard (2001)	Yes
	54; MR; 18-30	(P) ≠ sweetness of sucrose or neohesperidin dihydrochalcone in women	11124214	Ly & Drewnowski et al. (2001)
	110; NR; 18-60	(P) ↓ sweetness of vegetables	16368118	Dinehart et al. ( 2006)	Yes
	69; Korean; mean (SEM) age: 24 (1)	(P) ↑ taste sensitivity to sucrose	16297856	Chang et al. (2006)
	390; Spanish; 17-29	(P) ↑ taste sensitivity to sucrose	36454091	Trius-Soler et al. (2022)	Yes
	143; MR; mean (SEM) age: mothers: 35 (0.6), children: 8 (0.2)	(G) ↑ liking of sucrose and sugar content in food and beverage in children; (G) ≠ liking of sucrose and sugar content in food and beverage in mothers	15687429	Mennella et al. (2005)	Yes
	159; NR; 20-60	(P) ≠ liking of sweets and desserts	10656470	Drewnowski et al. (1999)	Yes
	92; NR; 19-42	(P) ≠ liking for sweet solutions	19180363	Yeomans et al. (2009)
	215; MR; 10-76	(G) ≠ liking of sweet foods	21147709	Ooi et al. (2010)	Yes
	46 (24 women, 22 men); MR; 18-40	(P) ↓ liking of sweet food and beverages in women but ≠ in men	10863567	Duffy & Bartoshuk (2000)
	144 adults, 72 children; NR; adults: 18-45, children: 7-10	(P) ↓ liking of sucrose solution in both adults and children	1529017	Looy & Weingarten (1992)	Yes
	340; Indian; 6-12	(P) ↓ liking of sweet taste and strong-tasting food	16823229	Rupesh & Nayak (2006)
	345; Finnish; 2-6	(G) ↑ intake of sugar and candy in boys	24912558	Hoppu et al. (2015)
	79; MR; 4-6	(P) ↑ intake of sweets; (G) ≠ intake of sweets	24607656	Keller et al. (2014)
	175; Caucasian; 18-85	(G) ≠ intake of sugar	32207317	Smith et al. ( 2020)	Yes
	797; European; 20-64	(G) ↓ sugar added to foods and beverages	33930497	Diószegi et al. (2021)	Yes
Sour taste perception	198; MR; mean (SD) age: 38 (13)	(P) ↑ perceived intensity of citric acid; (G) ≠ perceived intensity of citric acid	18209019	Hayes et al. (2008)	Yes
	1,670; non-Hispanic white; 45-84	(P) ↑ perceived intensity of citric acid	25634331	Fischer et al. (2015)	Yes
	83; NR; 19-48	(P) ≠ perceived intensity of citric acid	18453638	Lim et al. (2008)
	397; Spanish; 17-19	(P) ≠ taste sensitivity to citric acid in females; (P) ↑ taste sensitivity to citric acid in males	36454091	Trius-Soler et al. (2022)	Yes
Salty taste perception and salt liking and intake	87; European; 20-40	(P) ↑ perceived intensity and intake of high-sodium food intake	20380843	Hayes et al. ( 2010)
	198; MR; mean (SD) age: 38 (13)	(P) ↑ perceived intensity of sodium chloride; (G) ≠ perceived intensity of sodium chloride	18209019	Hayes et al. (2008)	Yes
	1,670; non-Hispanic white; 45-84	(P) ↑ perceived intensity of sodium chloride	25634331	Fischer et al. (2015)	Yes
	60; NR; 18-41	(P) ↑ perceived intensity of salt	17477942	Yeomans et al. (2007)
	118; MR; 20-40	(P) ≠ perceived intensity and preference for sodium chloride in women	9617998	Drewnowski et al. (1998)	Yes
	83; NR; 19-48	(P) ≠ perceived intensity of sodium chloride	18453638	Lim et al. (2008)
	147; NR; 17-36	(P) ≠ saltiness of foods	11274688	Yackinous & Guinard (2001)	Yes
	390; Spanish; 17-29	(P) ≠ taste sensitivity to sodium chloride in females; (P) ↑ taste sensitivity to sodium chloride in males	36454091	Trius-Soler et al. (2022)	Yes
	143; MR; mean (SEM) age: mothers: 35 (0.6), children: 8 (0.2)	(G) ≠ liking of salt content in food in children	15687429	Mennella et al. (2005)	Yes
	175; Caucasian; 18-85	(G) ≠ intake of sodium	32207317	Smith et al. (2020)	Yes
Umami taste perception and soy food liking and intake	397; Spanish; 17-19	(P) ≠ taste sensitivity to monosodium glutamate	36454091	Trius-Soler et al. (2022)	Yes
	53; Japanese; 20-45	(P) ↑ liking of vanilla-flavored soymilk over other soy products in women	9427978	Akella et al. (1997)
	215; MR; 10-76	(G) ≠ liking of soy products	21147709	Ooi et al. (2010)	Yes
	50; MR; 20-40	(P) ↓ liking of soybean tofu, soy milk and soy products	10764899	Kaminski et al. (2000)
	323 (167 boys and 156 girls); Japanese; 4-6	(P) ↓ intake of soy food in boys	21731040	Tsuji et al. (2012)
Spicy taste perception and spicy food liking	75; NR; 18-51	(P) ↑ oral burn of capsaicin	9177570	Tepper et al. (1997)
	220; MR; mean (SD) age: 26 (7)	(P) ↑ oral burn of capsaicin; (G) ≠ oral burn of capsaicin	26785164	Nolden et al. (2020)	Yes
	232; MR; 18-55	(P) ↑ liking of chili peppers and hot sauce	15054337	Ullrich et al. (2004)	Yes
Alcohol taste perception, liking and intake	84; MR; 21-59	(P) ↑ perceived intensity of ethanol; (G) ≠ perceived intensity of ethanol	15547448	Duffy et al. (2004)
	118; Italian; 18-65	(G) ↓ preference for beer	28738701	Perna et al. (2017)	Yes
	519; MR; mean: 45	(G) ↑ frequency of alcohol consumption and ↑ intake among frequent drinkers	30838360	Fu et al. (2019)	Yes
	96; European; 20-40	(G) ↑ frequency of alcohol consumption	21163912	Hayes et al. (2011)
	49; MR; 21-31	(P) ≠ intake of alcohol	15639168	Lanier et al. ( 2005)
	500; Danish; 50-64	(P) ≠ intake of alcohol	21338274	Gorovic et al. (2011)	Yes
	3,383; British; 60-79	(G) ≠ intake of alcohol	15883422	Timpson et al. (2005)	Yes
	438,870; European; 12-73	(G) ↓ frequency of alcohol intake	30442986	Ong et al. (2018)	Yes
	375; Mexican; 24-55	(G) ↓ intake of alcohol	26256902	Ramos-Lopez et al. (2015)	Yes
	84; MR; 21-59	(G & P) ↓ alcohol intake	15547448	Duffy et al. (2004)
Coffee liking and intake	411; Polish; 20-40	(G) ↑ preference for bitter white coffee and ≠ other types of coffee	https://doi.org/10.1016/j.foodqual.2020.104115	Mikołajczyk-Stecyna et al. (2021)	Yes
	320; Chinese; 18-23	(G) ≠ preference for coffee	36529808	Wang et al. (2022)	Yes
	519; MR; mean: 45	(G) ≠ preference for black coffee	30838360	Fu et al. (2019)	Yes
	120; NR; 20-60	(P) ≠ liking of coffee	25446205	Masi et al. (2015)	Yes
	50; MR; 20-40	(P) ↓ liking of coffee	10764899	Kaminski et al. (2000)
	159; NR women; 20-60	(P) ↓ preferences for coffee	10656470	Drewnowski et al. (1999)	Yes
	438,870; European; 12-73	(G) ↓ intake of coffee	30442986	Ong et al. ( 2018)	Yes
	500; Danish; 50-64	(P) ≠ intake of coffee	21338274	Gorovic et al. (2011)	Yes
Tea liking and intake	320; Chinese; 18-23	(G) ↑/↓ preference for tea (direction not reported)	36529808	Wang et al. (2022)	Yes
	411; Polish; 20-40	(G) ≠ preference for sweet or bitter black tea	https://doi.org/10.1016/j.foodqual.2020.104115	Mikołajczyk-Stecyna et al. (2021)	Yes
	159; NR; 20-60	(P) ≠ preference for tea with sugar	10656470	Drewnowski et al. (1999)	Yes
	215; MR; 10-76	(G) ↑ liking of green tea	21147709	Ooi et al. ( 2010)	Yes
	438,870; European; 12-73	(G) ↑ intake of tea	30442986	Ong et al. (2018)	Yes
Fat perception, liking and intake	118; MR; 20-40	(P) ≠ perceived creaminess or fat content of sweetened dairy products	9617998	Drewnowski et al. (1998)	Yes
	147; NR; 17-36	(P) ≠ fat perception	11274688	Yackinous & Guinard (2001)	Yes
	75; NR; 18-51	(P) ↑ ability to discriminate fat content in salad dressing	9177570	Tepper & Nurse (1997)
	215; MR; 10-76	(G) ≠ liking of fat foods	21147709	Ooi et al. ( 2010)	Yes
	320; Chinese; 18-23	(G) ≠ liking of oily food	36529808	Wang et al. (2022)	Yes
	46 (24 women, 22 men); MR; 18-40	(P) ↓ liking of high-fat foods in women but ≠ in men	10863567	Duffy & Bartoshuk (2000)
	67; NR; 4-5	(P) ↓ intake of discretionary fats	11883912	Keller et al. (2002)
	53; NR; 4-5	(P) ≠ intake of discretionary fats	15229328	Keller et al. (2004)
	175; Caucasian; 18-85	(G) ≠ intake of saturated fats	32207317	Smith et al. ( 2020)	Yes
	79; MR; 4-6	(G & P) ≠ intake of savory-fats and sweet-fats	24607656	Keller et al. (2014)
	3,383; British; 60-79	(G) ≠ intake of fats	15883422	Timpson et al. (2005)	Yes
	350; NR; 18-55	(P) ↓ intake of fat	25441957	Choi & Chan (2015)	Yes
	88; Caucasian; 21-41	(G & P) ↓ intake of saturated fat	https://doi.org/10.1093/cdn/nzaa058_029	Pilic et al. (2020)
Dairy food liking and intake	118; Italian; 18-65	(G) ↑ liking of butter	28738701	Perna et al. ( 2017)	Yes
	393; Indian; 19-55	(G & P) ≠ liking of diary products	28652185	Deshaware & Singhal (2017)	Yes
	30; NR; 5-7	(P) ↓ cheese liking and ↑ milk liking	1858695	Anliker et al. (1991)
	67; NR; 4-5	(P) ↓ liking of cheese; (P) ↓ preference for full-fat milk in girls but ≠ in boys	11883912	Keller et al. (2002)
	215; MR; 10-76	(G) ↓ liking of mayonnaise and whipped cream	21147709	Ooi et al. ( 2010)	Yes
	53; NR; 4-5	(P) ≠ intake of dairy products	15229328	Keller et al. (2004)
Meat liking and intake	118; Italian; 18-65	(G) ↑ liking of cured meat	28738701	Perna et al. ( 2017)	Yes
	320; Chinese; 18-23	(G) ≠ liking of meat	36529808	Wang et al. (2022)	Yes
	345; Finnish; 2-6	(G) ↑ intake of meat in boys	24912558	Hoppu et al. (2015)
	53; NR; 4-5	(P) ↓ intake of high-fat meat products	15229328	Keller et al. (2004)
Vegetable liking and consumption	32; Caucasian; 53-76	(P) ≠ liking or intake of Brassica vegetables in women; (P) ↑ flavour intensity of cooked cabbage	https://doi.org/10.1016/S0271-5317(88)80083-6	Niewind et al. (1988)
	46; MR; 18-40	(P) ≠ liking of cruciferous vegetables	10863567	Duffy & Bartoshuk (2000)
	215; MR; 10-76	(G) ≠ liking of vegetables	21147709	Ooi et al. ( 2010)	Yes
	397; Spanish; 17-19	(P) ≠ liking and intake of cruciferous vegetables, mustard, and bitter leaves	36454091	Trius-Soler et al. (2022)	Yes
	393; Indian; 19-55	(G & P) ≠ liking of vegetables	28652185	Deshaware & Singhal (2017)	Yes
	320; Chinese; 18-23	(G) ≠ liking of cruciferous vegetables, cilantro or fennel shoots	36529808	Wang et al. (2022)	Yes
	136; MR; 18-55	(G) ↓ liking and consumption of brassicaceous vegetables; (P) ≠ liking and consumption of brassicaceous vegetables	https://doi.org/10.1016/j.foodqual.2016.01.005	Shen et al. (2016)	Yes
	50; MR; 20-40	(P) ↓ liking of all green vegetables	10764899	Kaminski et al. (2000)
	121; NR; 20-60	(P) ↓ liking of cruciferous vegetables but ≠ for other green or yellow vegetables	9929687	Drewnowski et al. (1998)	Yes
	67; NR; 4-5	(P) ↓ liking of raw broccoli	11883912	Keller et al. (2002)
	159; NR; 20-60	(P) ↓ liking of cabbage, spinach, and sprouts	10656470	Drewnowski et al. (1999)	Yes
	326; NR; ≥18	(P) ↓ liking of cruciferous and selected green and raw vegetables	10670391	Drewnowski et al. (2000)	Yes
	496; MR; NR	(P) ↑ intake of vegetables	30304964	Mezzavilla et al. (2019)	Yes
	104; MR; 4-10	(G) ↑ intake of vegetables	22953845	Suomela et al. (2012)
	500; Danish; 50-64	(P) ≠ intake of brassica vegetable	21338274	Gorovic et al. (2011)	Yes
	3,383; British; 60-79	(G) ≠ intake of green vegetables	15883422	Timpson et al. (2005)	Yes
	345; Finnish; 2-6	(G) ≠ intake of vegetables	24912558	Hoppu et al. (2015)
	53; NR; 4-5	(P) ≠ intake of vegetables	15229328	Keller et al. (2004)
	110; NR; 18-60	(P) ↓ intake of vegetables	16368118	Dinehart et al. (2006)	Yes
	175; Caucasian; 18-85	(G) ↓ intake of vegetables	32207317	Smith et al. (2020)	Yes
	59; MR; mean: 26	(G & P) ↓ intake of vegetables	21157576	Duffy et al. (2010)
	255; Brazilian; ≥ 60	(G) ↓ intake of pumpkin, beetroot, carrot, chayote, peppers, okra, green beans, and bitter vegetables (i.e., arugula and chard) in women and ≠ intake of other vegetables	21763010	Colares-Bento et al. (2012)	Yes
	86; MR; 28-87	(P) ↓ intake of vegetables in men	15810630	Basson et al. (2005)
	634; Italian; NR	(G) ↓ intake of cruciferous vegetables	17596267	Sacerdote et al. (2007)	Yes
	183; NR; 17-36	(P) ↓ intake of green salad	12071686	Yackinous & Guinard (2002)	Yes
	36; NR; 18-46	(P) ↓ use of cooked turnip and raw watercress	2268138	Jersza-Latta et al. (1990)
Fruit liking and intake	393; Indian; 19-55	(G & P) ≠ liking of fruits	28652185	Deshaware & Singhal (2017)	Yes
	320; Chinese; 18-23	(G) ≠ liking of sour/sweet fruits	36529808	Wang et al. (2022)	Yes
	326; NR; ≥18	(P) ≠ liking of fruits in women	10670391	Drewnowski et al. (2000)	Yes
	39; NR; 20-60	(G) ↓ liking of berry extracts	23168232	Laaksonen et al. (2013)
	123; NR; 20-60	(P) ↓ liking of bitter naringin solutions and grapefruit juice	9250119	Drewnowski et al. (1997)	Yes
	121; MR; 20-60	(P) ↓ liking of tart citrus fruit (grapefruit, lemons, rhubarb)	9929687	Drewnowski et al. (1998)	Yes
	345; Finnish; 2-6	(G) ≠ intake of fruits	24912558	Hoppu et al. (2015)
	53; NR; 4-5	(P) ≠ intake of fruits	15229328	Keller et al. (2004)
	3567; Korean; 40-89	(G) ↓ intake of fruits	31438650	Choi (2019)	Yes
	183; NR; 17-36	(P) ↓ intake of fruits in women	12071686	Yackinous & Guinard (2002)	Yes
Overall dietary characteristics	53; NR; 4-5	(P) ↑ % dietary energy intake from sugars	15229328	Keller et al. (2004)
	65; NR; 7-11	(P) ≠ macronutrients (% fat, % protein, % carbohydrate) intakes; (P) ↓ daily energy intakes	17313965	Goldstein et al. (2007)
	81; MR; 3-6	(P) ≠ macronutrients (% fat, % protein, % carbohydrate) intakes or daily energy intakes	18421272	Lumeng et al. (2008)
	483; Irish; 7-13	(G & P) ≠ macronutrients, micronutrients, and specific food group consumption	23548722	O’Brien et al. (2013)
	183; NR; 17-36	(P) ≠ energy intake; (P) ↑ % dietary energy intake from fat in women	12071686	Yackinous & Guinard (2002)	Yes
MR: mixed race; NR: not reported; PROP: 6-n-propylthiouracil; PTC: phenylthiocarbamide; SD: standard deviation; SEM: standard error of the mean.
*Figure 1 study inclusion criteria:
1. Study must report all of sample sizes, age and direction of effect.
2. Study below a sample size of 100, or a maximal age below 18. will be excluded.
3. For studies that do not directly report on disease outcomes or direct symptoms (scores etc. or disease endophenotypes) will be de-prioritized for reporting (due to space limitations).
4. Study that report conflicting findings: to highlight potential associations, these studies will be reported as harmful, or protective as long as either one of the Genotype/phenotype association, is positive/negative when the other is null.
5. Study that report conflicting findings on age-stratification: to highlight potential associations, these studies will be reported as harmful, or protective as long as either one of the Genotype/phenotype association, is positive/negative when the other is null.
6. Study that report conflicting findings on sex-stratification: to highlight potential associations, these studies will be reported as harmful, or protective as long as either one of the subgroup association, is positive/negative when the other is null.
7. Study that report several findings relevant to different disease outcomes: these studies will be counted as one-study for each disease/food phenotype entry.
8. Study that report conflicting findings on stratified analyses, in direct opposite directions: excluded.

## Sheet: ST2
Supplementary Table 2. Studies on the relationship of TAS2R38 genotype and/or PROP/PTC perception with health conditions. Findings are reported based on the TAS2R38 bitter sensitive alleles or the PROP/PTC taster, i.e., a direct relationship indicates taster alleles or tasters have a positive association with a trait, whereas an inverse relationship indicates taster alleles or tasters have a nega…
Trait	Sample characteristics (sample size; ethnicity; age)	Findings	Pubmed ID	Author (Year)	Included in Figure 2*
		Genetic tasters (G), PROP/PTC tasters (P); inverse relationship (↓), direct relationship (↑); no association (≠)
Obesity and body composition markers	656; MR; 18-35	(G) ↓ obesity in European Americans, Asians, but not African Americans	35223410	Chupeerach et al. (2021)	Yes
	1319; Caucasian; 18-50	(G) ↓ obesity	27059147	Ortega et al. (2016)	Yes
	83; NR; 18-65	(G) ≠ obesity	34242732	Robino et al. (2021)
	30; Malay; 7-12	(P) ≠ overweight	34069893	Lim et al. (2021)
	84; Japanese; 18-21	(G) ↓ weight and height but ≠ BMI	23535535	Inoue et al. (2013)
	65; MR; 7-11	(P) ≠ body weight	17313965	Goldstein et al. (2007)
	178; NR; ≥19	(G) ≠ body weight, anthropometric variables, and body fat percentage	https://doi.org/10.2298/GENSR1302381E	Ergün et al. (2013)	Yes
	118; NR; 18-65	(G) ≠ body composition markers (e.g. BMI, fat mass, etc.)	28738701	Perna et al. (2018b)	Yes
	540; Italian; 15-89	Females: (G) ≠ BMI or WC; (P) ↓ BMI and WC; Males: (G) and (P) ≠ BMI or WC	18719631	Tepper et al. (2008)	Yes
	350; NR; 18-55	(P) ↓ BMI	25441957	Choi & Chan (2015)	Yes
	3567; Korean; 40-89	Females: (G) ↓ BMI; Males: (G) ≠ BMI	31438650	Choi (2019)	Yes
	303; Indian; 14-22	Children: (G) ↓ BMI and WC; Adults: (G) ≠ BMI or WC	https://doi.org/10.1016/j.mgene.2018.08.001	Gupta et al. (2018)	Yes
	3778; MR; 5-7	(G) ↓ BMI and body fat in girls and ≠ in boys	23900446	Bouthoorn et al. (2014)
	86; MR; 21-50	(P) ↓ BMI in women with low dietary restraint	11897256	Tepper & Ullrich (2002)
	81; English; 3-6	(P) ↑ BMI	18421272	Lumeng et al. (2008)
	393; Indian; 19-55	(G & P) ≠ BMI	28652185	Deshaware & Singhal (2017)	Yes
	691; European; 1-6	(G) ≠ BMI	27475756	Pawellek et al. (2016)
	76; Mexican; 20-51	(G & P) ≠ BMI or WC	https://doi.org/10.1002/ffj.3319	Barajas-Ramírez et al. (2016)
	3,383; NR; 60-79	(G) ≠ BMI	15883422	Timpson et al. (2005)	Yes
	215; MR; 10-76	(G) ≠ BMI, body fat, WC, or waist-hip ratio	21147709	Ooi et al. (2010)	Yes
	1,252, European; 20-64	(G) ≠ BMI	19396080	Sausenthaler et al. (2009)	Yes
Gastrointestinal disorders and cancers	159; Caucasian; 45-53	(P) ≠ inflammatory bowel disease	32033224	Melis et al. (2020)	Yes
	251; MR; 28-87	(P) ↑ colon polyps	15810630	Basson et al. (2005)	Yes
	202; NR; 40-89	(G) ≠ colon polyps	21769326	Lucock et al. (2011)	Yes
	2,616; Latin American; ≥30	(G) heterozygous carriers had lower risk of gastric cancer	34653070	Giaccherini et al. (2021)	Yes
	1580; Korean; 35-75	(G) ↑ gastric cancer	27245112	Choi et al. (2016)	Yes
	7968; MR; NR	(G) ≠ gastrointestinal neoplasm	30663393	Choi & Kim (2019)	Yes
	2042; Korean; 46-66	(G) ↑ colorectal cancer	28423504	Choi et al. (2017)	Yes
	2102; MR; 51-71	(G) ≠ colorectal adenoma	24083639	Schembre et al. (2013)	Yes
	1,224 Czech, 27-74; 1,311 German; 28-91	(G) ↓ colorectal cancer	21674048	Carrai et al. (2011)	Yes
	39; NR; 54-83	(G) ↓ gut microbiota (Clostridium genus) composition among patients with Parkinson’s disease.	32946938	Vascellari et al. (2020)
Cardiovascular diseases	3,383; NR; 60-79	(G) ≠ coronary heart disease	15883422	Timpson et al. (2005)	Yes
Substance use and dependence	296; Indian; 15-59	(G) ↓ alcohol dependence and tobacco chewing	https://doi.org/10.1016/j.humgen.2022.201077	Vinuthalakshmi et al. (2019)	Yes
	2,309; MR; NR	(G) ≠ alcohol dependence	17250611	Wang et al. (2007)	Yes
	4,518; NR; 29-60	(G) ↓ nicotine dependence but ≠ smoking status	25450229	Yang et al. (2014)	Yes
	1,829; Koreans; NR	(G) ↑ risk of being a drinker but ≠ daily alcohol intake	28232057	Choi et al. (2017)	Yes
	8,926; MR; ≥18	(G) ↓ smoking in European-Americans; (G) ≠ African-Americans	27711175	Risso et al. (2016)	Yes
	183; Georgian; 18-70	(P) ↓ smoking	https://doi.org/10.11648/j.ajep.s.2015040301.37	Khukhunaishvili et al. (2015)	Yes
	330 (smoking) & 971 (alcohol) ; German; mean (SD) age: 48 (16.2)	(G) ↓ cigarette smoking per day; (G) ≠ alcohol intake	24312479	Keller et al. (2013)	Yes
	814; MR; 18-86	(G) ≠ self-reported smoking status; (P) ↑ self-reported smoking status	30137252	Baker et al. (2018)	Yes
	219; European; 12-17	(G) ≠ smoking initiation and ↑ tobacco dependence among smokers	35293057	Alsaafin et al. (2022)
	323; Caucasian; 19-32	(G) ↑ menthol cigarette preference in women	25832883	Oncken et al. (2015)	Yes
	1,271; Chinese; 25–65	(G) ↑ high nicotine dependence and strong cigarette smoke flavor intensity preference	36125655	Qi et al. (2022)	Yes
Neurological and psychiatric disorders	36; German; 20-50	(P) ↑ attention deficit/hyperactivity disorder	21432618	Weiland et al. (2011)
	649; Italian; 18-76	(P) ↓ alexithymia scores	26805725	Robino et al. (2016)	Yes
	240; Italian; patients 69 (1.3), healthy controls 61 (1.2)	(G & P) ↓ Parkinson’s disease	29575306	Cossu et al. (2018)	Yes
	127; MR; patients 37 (11), healthy 1st degree relatives 42 (20), controls 39 (16)	(P) ↓ schizophrenia	17208411	Moberg et al. (2007)	Yes
	405; MR; 18-47	(P) ↓ schizophrenia in Europeans but ≠ schizophrenia in Africans	22955840	Moberg et al. (2012)	Yes
	93; MR; 18-40	(P) ≠ first episode of nonaffective psychotic disorders	23598058	Compton et al. (2013)	Yes
	219; NR; 15-30	(P) ≠ schizophrenia development in ultra-high risk for psychosis participants	22503356	Brewer et al. (2012)	Yes
	77; MR; patients 39 (16), healthy 1st degree relatives 42 (20), controls 39 (16)	(P) ↓ schizophrenia	15800154	Moberg et al. (2005)
Oral health	250; Thai; 19-75	(G) ↑ periodontal disease	35090440	Khimsuksri et al. (2022)	Yes
	154; Turkish; 20-60	(G) ↓ caries	26377569	Yildiz et al. (2016)	Yes
	2,449; Caucasian; 1-42	(G) ↓ caries	20858777	Wendell et al. (2010)	Yes
	205; Turkish; 18-45	(G) ≠ dental caries formation	https://doi.org/10.1515/tjb-2019-0153	Yilmaz et al. (2021)	Yes
	45; European; mean (SD): 36.3 (5.7)	(G) oral microbial composition depending on geographical location	https://doi.org/10.1186/s12263-018-0617-3	Sandell & Collado (2018)
	99; NR; RA: 51.2 (13.8), controls: 43.3 (11.5)	(G) oral microbial composition	34698096	De Jesus et al. (2021)
Thyroid disorders	342; Portuguese; 56.4 (13.8)	(G) ↑ thyroid dysfunction	37432370	Costa et al. (2023)	Yes
	374; Amish; >18	(G) ≠ thyroid function	25342133	Clark et al. (2014)	Yes
	763; Koreans; 48.9 (8.48)	(G) ≠ thyroid function	30301923	Choi et al. (2018)	Yes
Respiratory diseases	39; NR; 19-70	(G) ↓ severity (frequent respiratory exacerbations, Gram-negative infections, and Pseudomonas aeruginosa colonization) among patients with primary ciliary dyskinesia.	35312075	Piatti et al. (2023)
	35; NR; 4-62	(G) ↓ severity (frequent respiratory exacerbations and chronic colonization by Pseudomonas aeruginosa) among patients with primary ciliary dyskinesia.	32659773	Piatti et al. (2020)
	1,291; MR; 3-23	(G) ≠ sinus disease and need for sinus surgery among patients with cystic fibrosis.	32282124	Dalesio et al. (2020)	Yes
	217; MR; 21-25	(P) ↓ sinus infections and ↑ overall nasal quality of life	25532854	Farquhar et al. (2014)	Yes
	67; MR; ≥18	(P) ↑ asthmatics and nasal polyposis but ≠ quality of life among patients with recalcitrant chronic rhinosinusitis.	29972727	Rowan et al. (2018)
	74; NR; mean: 55	(G) ↑ chronic rhinosinusitis	31137020	Purnell et al. (2019)
	417; Caucasian; ≥18	(G) ↓ chronic rhinosinusitis	24302675	Adappa 2 et al. (014 )	Yes
	100; Italian; mean (SD): 53 (14)	(G) ↓ chronic rhinosinusitis; (G) ↓ severity (airway gram-negative infections, and biofilm formation) among patients with chronic rhinosinusitis.	29570813	Cantone et al. (2018)	Yes
	92; NR; 18-75	(G) ≠ chronic rhinosinusitis-related risk and comorbidities (asthma, allergy, aspirin sensitivity) or bacterial infections	27515546	Gallo et al. (2016)
	25; NR; mean (SD): 52.4 (18.3)	(G) ↓ culturable bacteria colonising the sinus cavity among patients with chronic rhinosinusitis	28214914	Rom et al. (2017)
	59; MR; 18-85	(P) ↓ in vitro biofilm formation in nonpolypoid chronic rhinosinusitis patients	27309535	Adappa et al. (2016b)
	271; NR; >6	(G) ≠ Pseudomonas aeruginosa infection among patients with cystic fibrosis	29481289	Turnbull et al. (2018)
	305; NR; 5-65	(G) ↓ nasal polyposis and chronic pulmonary colonization by Pseudomonas aeruginosa among patients with cystic fibrosis	32242045	Castaldo et al. (2020)	Yes
COVID-19	54; Caucasian; 22-90	(G) ≠ SARS-CoV-2 infection and severity	35513681	Risso et al. (2022)
	1,935; NR; 45.5 (13.9)	(P) ↓ SARS-CoV-2 infection	34032852	Barham et al. (2021)	Yes
	747; NR; 46.3 (13.7)	(G) ↓ duration and severity of symptoms	33803811	Taha et al. (2021)	Yes
Biochemical parameters	3502; Korean; 40-89	(G) ≠ blood glucose, lipid profile parameters, or blood pressure markers	36793779	Benish & Choi (2023)	Yes
	118; NR; 18-65	(G) ≠ biochemical parameters	28738701	Perna et al. (2018b)	Yes
	118; Polish; >60	(G) ↓ plasma levels of C-reactive protein and glucose	28455260	Mikołajczyk-Stecyna et al. (2017)	Yes
Autoimmune diseases	99; NR; RA: 51.2 (13.8), controls: 43.3 (11.5)	(G) ≠ development of rheumatoid arthritis	34698096	De Jesus et al. (2021)	Yes
Skeletal diseases	360; Italian; 65-110	(G) ≠ risk of sarcopenia	https://doi.org/10.2298/GENSR2001177P	Perna et al. (2020)	Yes
Reproduction	297; MR; NR	(G) ≠ male infertility	22016351	Plaseski et al. (2013)	Yes
	440; Caucasian; NR	(G) ↓ male infertility (azoospermia)	20378615	Aston et al. (2010)	Yes
	196; Persian; NR	(G) ≠ male infertility	27172637	Siasi & Aleyasin (2016)	Yes
Longevity	941; Italian; 20-106	(G) ≠ longevity	23133589	Campa et al. (2012)
	373; Italian; 18-105	(G) ↑ longevity	31792278	Melis et al. (2019)
MR: mixed race; NR: not reported; PROP: 6-n-propylthiouracil; PTC: phenylthiocarbamide; BMI: body mass index; WC: waist circumference; SD: standard deviation; SEM: standard error of the mean.
*Figure 2 study inclusion criteria:
1. Study must report all of sample sizes, age and direction of effect.
2. Study below a sample size of 100, or a maximal age below 18. will be excluded.
3. For studies that do not directly report on disease outcomes or direct symptoms (scores etc. or disease endophenotypes) will be de-prioritized for reporting (due to space limitations).
4. Study that report conflicting findings: to highlight potential associations, these studies will be reported as harmful, or protective as long as either one of the Genotype/phenotype association, is positive/negative when the other is null.
5. Study that report conflicting findings on age-stratification: to highlight potential associations, these studies will be reported as harmful, or protective as long as either one of the Genotype/phenotype association, is positive/negative when the other is null.
6. Study that report conflicting findings on sex-stratification: to highlight potential associations, these studies will be reported as harmful, or protective as long as either one of the subgroup association, is positive/negative when the other is null.
7. Study that report several findings relevant to different disease outcomes: these studies will be counted as one-study for each disease/food phenotype entry.
8. Study that report conflicting findings on stratified analyses, in direct opposite directions: excluded.

## Sheet: ST3
Supplementary Table 3. Associations between rs713598, rs1726866, and rs10246939 and food liking trait in the UK Biobank participants of European ancestry in the May-Wilson et al. (2022) paper.
Trait	Sample size	rs713598				rs1726866				rs10246939
		EA/NEA	Beta	Standard error	P-value	EA/NEA	Beta	Standard error	P-value	EA/NEA	Beta	Standard error	P-value
Adding salt to food liking	159450	G/C	-0.096614	0.009129	3.83e-26	G/A	-0.095422	0.009	3.12e-26	C/T	-0.09525	0.009	3.8e-26
Alcohol liking	157286	G/C	-0.0772903	0.0126873	1.11557e-09	G/A	-0.0745488	0.0125037	2.48947e-09	C/T	-0.0743312	0.0125037	2.76898e-09
Aniseed liking	152087	G/C	-0.011974	0.009047	0.187	G/A	-0.008398	0.008917	0.346	C/T	-0.007646	0.008916	0.391
Apple juice liking	159215	G/C	0.006425	0.007997	0.422	G/A	0.002279	0.007884	0.773	C/T	0.002107	0.007884	0.789
Apples liking	159515	G/C	-2.9e-05	0.005756	0.996	G/A	-0.000281	0.005675	0.961	C/T	-0.000479	0.005674	0.933
Asparagus liking	155886	G/C	0.012466	0.007771	0.11	G/A	0.007868	0.007661	0.305	C/T	0.007319	0.007661	0.34
Aubergine liking	152291	G/C	0.001508	0.008867	0.865	G/A	-0.004879	0.008743	0.577	C/T	-0.004715	0.008743	0.59
Avocado liking	153095	G/C	-0.017118	0.009314	0.0661	G/A	-0.02071	0.009184	0.0242	C/T	-0.021438	0.009183	0.0196
Bacon liking	158551	G/C	-0.001982	0.008042	0.805	G/A	-0.003965	0.007928	0.617	C/T	-0.004014	0.007927	0.613
Baked/steamed fish liking	158335	G/C	0.00247	0.007719	0.749	G/A	0.003743	0.007609	0.623	C/T	0.003399	0.007609	0.655
Banana liking	159469	G/C	0.000489	0.006614	0.941	G/A	-0.000454	0.006521	0.945	C/T	-0.000513	0.00652	0.937
BBQ/grilled meat liking	158387	G/C	0.002332	0.008435	0.782	G/A	-0.001582	0.008315	0.849	C/T	-0.001231	0.008315	0.882
Beans liking	159014	G/C	0.0403876	0.012761	0.00155124	G/A	0.0312403	0.0125763	0.0129894	C/T	0.0299017	0.0125763	0.0174249
Beef/steak liking	158442	G/C	0.021434	0.008862	0.0156	G/A	0.018095	0.008737	0.0384	C/T	0.018107	0.008736	0.0383
Beer liking	156030	G/C	-0.0312791	0.0151142	0.0384976	G/A	-0.0291868	0.0148954	0.0500607	C/T	-0.0282596	0.0148954	0.0578014
Beetroot liking	159342	G/C	0.011051	0.008078	0.173	G/A	0.011612	0.007963	0.145	C/T	0.011208	0.007963	0.16
Bell pepper liking	142261	G/C	0.005325	0.008318	0.522	G/A	0.002637	0.008203	0.748	C/T	0.002539	0.008202	0.757
Biscuits liking	159527	G/C	0.006488	0.006872	0.345	G/A	0.006007	0.006775	0.376	C/T	0.005649	0.006775	0.405
Bitter ale liking	155103	G/C	-0.014861	0.009386	0.115	G/A	-0.013256	0.009251	0.152	C/T	-0.01305	0.00925	0.159
F-bitter food liking (derived food-liking factor)	157485	G/C	-0.018032	0.007684	0.019	G/A	-0.012047	0.007576	0.113	C/T	-0.011994	0.007575	0.115
Black olive liking	156251	G/C	-0.015572	0.010937	0.155	G/A	-0.022469	0.010782	0.0372	C/T	-0.022923	0.010781	0.0336
Black pepper liking	158772	G/C	0.005282	0.007162	0.461	G/A	0.000783	0.007061	0.912	C/T	0.001121	0.00706	0.874
Blue cheese liking	157457	G/C	0.022582	0.010602	0.0333	G/A	0.020566	0.010453	0.0492	C/T	0.0207	0.010452	0.0477
Bolognese liking	158113	G/C	0.013549	0.00729	0.0631	G/A	0.010621	0.007187	0.141	C/T	0.010028	0.007187	0.164
Broad bean liking	158921	G/C	0.028725	0.008439	0.000666	G/A	0.02129	0.008319	0.0106	C/T	0.020493	0.008319	0.0139
Broccoli liking	159414	G/C	0.021157	0.006226	0.000679	G/A	0.016758	0.006138	0.00633	C/T	0.016396	0.006137	0.00755
Brown rice liking	156802	G/C	0.011366	0.006975	0.104	G/A	0.007231	0.006876	0.293	C/T	0.007052	0.006876	0.305
Brussel sprout liking	159493	G/C	-0.013311	0.008328	0.111	G/A	-0.011083	0.00821	0.178	C/T	-0.011838	0.008209	0.149
Burger liking	158435	G/C	0.011511	0.00858	0.181	G/A	0.012856	0.008459	0.13	C/T	0.013103	0.008458	0.123
F-burn/spicy liking (derived food-liking factor)	154046	G/C	-0.028449	0.009332	0.00231	G/A	-0.027242	0.009202	0.00308	C/T	-0.02744	0.009202	0.00287
Adding butter to bread liking	159364	G/C	0.000828	0.007723	0.915	G/A	0.002148	0.007614	0.778	C/T	0.001736	0.007614	0.82
Butternut squash liking	148949	G/C	0.026083	0.00815	0.00139	G/A	0.021355	0.008034	0.00787	C/T	0.02167	0.008034	0.00699
Cabbage liking	159516	G/C	0.006912	0.006687	0.301	G/A	0.005792	0.006592	0.38	C/T	0.005369	0.006592	0.416
F-caffeinated/sweet liking (derived food-liking factor)	155986	G/C	0.0144935	0.0137421	0.29157	G/A	0.00913841	0.0135432	0.499827	C/T	0.00962971	0.0135432	0.47706
Cake liking	159518	G/C	0.005951	0.00698	0.394	G/A	0.001016	0.006881	0.883	C/T	0.000905	0.00688	0.895
F-cake/biscuits liking (derived food-liking factor)	159522	G/C	0.00574098	0.0112462	0.609713	G/A	-0.00321634	0.0110834	0.771667	C/T	-0.00370536	0.0110834	0.738141
Cake icing liking	159470	G/C	-0.013502	0.008963	0.134	G/A	-0.02219	0.008836	0.0123	C/T	-0.022351	0.008835	0.0116
Capers liking	140886	G/C	-0.011867	0.009729	0.224	G/A	-0.018118	0.009592	0.0589	C/T	-0.018332	0.009591	0.056
F-carbohydrate liking (derived food-liking factor)	159523	G/C	0.00906545	0.0141699	0.522324	G/A	0.0120171	0.0139648	0.389499	C/T	0.0125072	0.0139648	0.370453
F-capsicum liking (derived food-liking factor)	157390	G/C	-0.0217931	0.0108186	0.043966	G/A	-0.0230303	0.010662	0.03077	C/T	-0.0229555	0.010662	0.031317
Cauliflower liking	159496	G/C	0.005473	0.006256	0.382	G/A	0.00583	0.006168	0.345	C/T	0.005649	0.006167	0.36
Cereal bar liking	155024	G/C	0.01279	0.007859	0.104	G/A	0.008647	0.007747	0.265	C/T	0.00863	0.007747	0.266
F-cheese liking (derived food-liking factor)	156734	G/C	0.0158004	0.0119347	0.185534	G/A	0.0144597	0.0117619	0.218936	C/T	0.0142214	0.0117619	0.226624
Cheesecake liking	159246	G/C	0.008901	0.006502	0.172	G/A	-0.017302	0.007844	0.0275	C/T	-0.017501	0.007844	0.0257
Cherry liking	159373	G/C	0.008901	0.006502	0.172	G/A	0.001028	0.006411	0.873	C/T	0.000544	0.00641	0.932
Chicken liking	158559	G/C	0.002012	0.007123	0.778	G/A	0.000391	0.007022	0.956	C/T	0.000722	0.007021	0.918
Chilli pepper liking	157484	G/C	-0.019547	0.009146	0.0327	G/A	-0.019335	0.009017	0.0321	C/T	-0.019488	0.009016	0.0307
Chips liking	159574	G/C	-0.000302	0.006341	0.962	G/A	0.000573	0.006251	0.927	C/T	0.000189	0.006251	0.976
F-chocolate/coffee liking (derived food-liking factor	158905	G/C	-0.031846	0.0151086	0.0350472	G/A	-0.029601	0.0148899	0.0468121	C/T	-0.0291912	0.0148899	0.0499406
Cod liking	158795	G/C	-0.003107	0.006716	0.644	G/A	0.002802	0.006621	0.672	C/T	0.002595	0.006621	0.695
F-coffee/alcohol liking (derived food-liking factor)	158095	G/C	-0.0741153	0.0138526	8.78134e-08	G/A	-0.0709122	0.0136521	2.05555e-07	C/T	-0.0705386	0.0136521	2.38031e-07
Coffee difference liking	157453	G/C	0.024703	0.017389	0.156	G/A	0.014087	0.017143	0.412	C/T	0.014037	0.017142	0.413
Coffee max liking	159006	G/C	-0.011756	0.008271	0.156	G/A	-0.011561	0.008154	0.157	C/T	-0.010993	0.008154	0.179
Coffee with sugar liking	158219	G/C	0.013773	0.009858	0.163	G/A	0.006599	0.00972	0.497	C/T	0.006968	0.009719	0.474
Coffee without sugar liking	158240	G/C	-0.010443	0.01048	0.32	G/A	-0.00685	0.010331	0.507	C/T	-0.006328	0.010331	0.54
F-cooking flavour liking (derived food-liking factor)	153323	G/C	0.0143275	0.0122006	0.240264	G/A	0.00597341	0.012024	0.619336	C/T	0.00544797	0.012024	0.650483
F-cooking vegetables liking (derived food-liking factor)	158645	G/C	0.00967314	0.0113296	0.39322	G/A	0.0108588	0.0111656	0.330793	C/T	0.0100853	0.0111656	0.366394
Coriander liking	154301	G/C	0.00801	0.008143	0.326	G/A	0.002286	0.008028	0.776	C/T	0.002261	0.008027	0.778
Corn flake liking	159353	G/C	0.012683	0.008005	0.115	G/A	0.011247	0.007891	0.155	C/T	0.011611	0.007891	0.142
Cream liking	159441	G/C	0.01298	0.008221	0.116	G/A	0.01672	0.008104	0.0392	C/T	0.016569	0.008104	0.0409
Crisps liking	159554	G/C	0.006478	0.007145	0.365	G/A	0.005831	0.007044	0.408	C/T	0.005599	0.007044	0.427
Croissant liking	158623	G/C	-7.3e-05	0.007744	0.992	G/A	-0.000237	0.007634	0.975	C/T	-0.000287	0.007634	0.97
Cucumber liking	159501	G/C	0.030869	0.007742	6.7e-05	G/A	0.026478	0.007633	0.000524	C/T	0.025747	0.007632	0.000743
Curry liking	159259	G/C	-0.012126	0.008063	0.134	G/A	-0.011921	0.007949	0.135	C/T	-0.011733	0.007949	0.141
F-dairy liking (derived food-liking factor)	159365	G/C	0.006671	0.005763	0.247	G/A	0.007405	0.005682	0.193	C/T	0.007312	0.005681	0.198
Dark chocolate liking	159469	G/C	-0.02405	0.008383	0.00413	G/A	-0.02445	0.008265	0.0031	C/T	-0.02525	0.008264	0.00226
F-deep fried food liking (derived food-liking factor)	158793	G/C	-0.00734358	0.0123445	0.551918	G/A	-0.00828316	0.0121658	0.495962	C/T	-0.00830523	0.0121658	0.494815
F-dessert liking (derived food-liking factor)	159398	G/C	0.00532005	0.0122867	0.665021	G/A	-6.42802e-05	0.0121089	0.995764	C/T	-0.000424335	0.0121089	0.972045
Diet fizzy drinks liking	157017	G/C	0.015546	0.009267	0.0935	G/A	0.013781	0.009138	0.133	C/T	0.014181	0.009137	0.123
Dried fruit liking	159258	G/C	0.013265	0.006741	0.0491	G/A	0.008591	0.006645	0.196	C/T	0.00825	0.006645	0.215
Eggs liking	159447	G/C	-0.001331	0.00583	0.819	G/A	-0.001283	0.005747	0.823	C/T	-0.001688	0.005747	0.769
Extra virgin olive oil liking	157343	G/C	0.002674	0.006426	0.677	G/A	-6.6e-05	0.006336	0.992	C/T	-0.00047	0.006335	0.941
F-fatty/salty food liking (derived food-liking factor)	156621	G/C	-0.0042563	0.00364722	0.243211	G/A	-0.00435294	0.00359443	0.225886	C/T	-0.00446019	0.00359443	0.214657
F-fatty/dairy food liking (derived food-liking factor)	159335	G/C	0.013611	0.013582	0.316279	G/A	0.0198402	0.0133855	0.138281	C/T	0.0194018	0.0133855	0.147206
F-fatty food liking (derived food-liking factor)	159481	G/C	0.000128	0.007927	0.987	G/A	-0.00061	0.007814	0.938	C/T	-0.000685	0.007814	0.93
F-fish liking (derived food-liking factor)	155344	G/C	-0.000780357	0.0103715	0.940023	G/A	0.00108929	0.0102214	0.91513	C/T	0.000436646	0.0102214	0.965926
Fizzy drinks liking	158805	G/C	-0.004175	0.007746	0.59	G/A	-0.006062	0.007637	0.428	C/T	-0.005949	0.007636	0.436
Fried chicken liking	157189	G/C	-0.010073	0.008711	0.248	G/A	-0.012198	0.008587	0.156	C/T	-0.011741	0.008587	0.173
Fried fish liking	158855	G/C	-0.010185	0.007963	0.201	G/A	-0.01057	0.007849	0.179	C/T	-0.010316	0.007849	0.19
Fruit liking	159418	G/C	-0.003212	0.004139	0.438	G/A	-0.004727	0.00408	0.247	C/T	-0.004805	0.00408	0.24
F-fruit liking (derived food-liking factor)	159218	G/C	0.00758454	0.0114244	0.506763	G/A	-0.00170683	0.0112591	0.879505	C/T	-0.00253172	0.0112591	0.822088
Fruit juice liking	159344	G/C	0.00316887	0.0162131	0.84504	G/A	-0.00954982	0.0159784	0.550061	C/T	-0.00984885	0.0159784	0.537641
Garlic liking	159386	G/C	0.009985	0.007615	0.191	G/A	0.006486	0.007507	0.388	C/T	0.006129	0.007507	0.415
Gherkins liking	156020	G/C	-0.031124	0.009906	0.00169	G/A	-0.024615	0.009768	0.012	C/T	-0.023692	0.009768	0.0153
Globe artichoke liking	115868	G/C	0.003489	0.010377	0.737	G/A	-0.000258	0.01023	0.98	C/T	-0.000384	0.010229	0.97
F-glutamate liking (derived food-liking factor)	159473	G/C	0.0285381	0.0148451	0.0545566	G/A	0.0177793	0.0146303	0.224274	C/T	0.0168226	0.0146303	0.250206
Goat cheese liking	150875	G/C	0.01194	0.009748	0.222	G/A	0.012076	0.00961	0.209	C/T	0.011441	0.009609	0.235
Grapefruit liking	157662	G/C	-0.051325	0.009242	2.83e-08	G/A	-0.050784	0.009112	2.51e-08	C/T	-0.050472	0.009112	3.06e-08
Green olives liking	156731	G/C	-0.014316	0.010876	0.189	G/A	-0.022855	0.010724	0.0331	C/T	-0.02299	0.010723	0.0321
Haddock liking	158385	G/C	-0.003976	0.007156	0.579	G/A	-0.001833	0.007055	0.795	C/T	-0.00235	0.007054	0.739
Ham liking	158550	G/C	0.007076	0.007825	0.366	G/A	0.008697	0.007714	0.26	C/T	0.008566	0.007713	0.267
Hard cheese liking	159351	G/C	0.005875	0.006395	0.359	G/A	0.006352	0.006305	0.314	C/T	0.006361	0.006304	0.313
F-healthy food liking (derived food-liking factor)	150899	G/C	0.0322645	0.014815	0.0294183	G/A	0.0196377	0.0146005	0.178625	C/T	0.0192361	0.0146005	0.187673
F-healthy breakfast food liking (derived food-liking factor)	143879	G/C	0.0180652	0.0134393	0.178883	G/A	0.0146998	0.0132448	0.267062	C/T	0.0146513	0.0132448	0.268643
Herring liking	150609	G/C	-0.001694	0.009634	0.86	G/A	0.005291	0.009495	0.578	C/T	0.004721	0.009494	0.619
Honey liking	159091	G/C	-0.002218	0.008327	0.79	G/A	-0.005998	0.008209	0.465	C/T	-0.006261	0.008209	0.446
Horseradish liking	152847	G/C	-0.112759	0.010083	5.32e-29	G/A	-0.101716	0.009942	1.53e-24	C/T	-0.1013	0.009941	2.34e-24
Ice cream liking	159498	G/C	-0.000264	0.006815	0.969	G/A	7.4e-05	0.006718	0.991	C/T	6.5e-05	0.006718	0.992
F-highly palatable foods liking (derived food-liking factor)	158666	G/C	0.00252678	0.00362231	0.485452	G/A	0.0013797	0.00356988	0.69914	C/T	0.0013643	0.00356988	0.702336
Jam liking	159573	G/C	0.007845	0.00705	0.267	G/A	0.002049	0.00695	0.768	C/T	0.001711	0.006949	0.806
Ketchup liking	159380	G/C	0.007963	0.008706	0.361	G/A	0.007493	0.008583	0.383	C/T	0.007462	0.008582	0.385
Kiwi liking	157218	G/C	0.00865	0.007323	0.238	G/A	0.002483	0.00722	0.731	C/T	0.002318	0.00722	0.748
Lager liking	156958	G/C	-0.017824	0.0092	0.0527	G/A	-0.017378	0.009069	0.0554	C/T	-0.01656	0.009069	0.0679
Lamb liking	158453	G/C	0.02389	0.008947	0.00759	G/A	0.020964	0.00882	0.0176	C/T	0.021029	0.00882	0.0173
F-acquired taste liking (derived food-liking factor)	156639	G/C	-0.0148498	0.00949359	0.117773	G/A	-0.0183105	0.00935617	0.0503413	C/T	-0.0187187	0.00935617	0.0454265
Lemon liking	159451	G/C	0.007566	0.006889	0.273	G/A	0.001328	0.006791	0.845	C/T	0.000583	0.006791	0.932
F-lentils/beans liking (derived food-liking factor)	159108	G/C	0.013719	0.00682	0.0443	G/A	0.01135	0.006723	0.0914	C/T	0.010799	0.006723	0.109
Liver liking	158306	G/C	0.030691	0.010341	0.003	G/A	0.030336	0.010194	0.00293	C/T	0.030823	0.010193	0.0025
F-low caloric food liking (derived food-liking factor)	154998	G/C	0.0314161	0.0134661	0.0196497	G/A	0.0203778	0.0132712	0.124663	C/T	0.0194748	0.0132712	0.142255
Mackerel liking	156695	G/C	0.009628	0.009291	0.3	G/A	0.007453	0.009161	0.416	C/T	0.006874	0.00916	0.453
Marzipan liking	159348	G/C	0.011707	0.009937	0.239	G/A	0.003923	0.009796	0.689	C/T	0.003796	0.009795	0.698
Mayonnaise liking	159361	G/C	-0.001279	0.008076	0.874	G/A	-0.003382	0.007961	0.671	C/T	-0.00343	0.007961	0.667
F-meat liking (derived food-liking factor)	158509	G/C	0.0161532	0.0122338	0.186711	G/A	0.0134719	0.0120568	0.263834	C/T	0.0138158	0.0120568	0.251838
Melon liking	159441	G/C	0.021145	0.006135	0.000568	G/A	0.017695	0.006048	0.00344	C/T	0.017046	0.006048	0.00483
Milk chocolate liking	159434	G/C	0.013231	0.008147	0.105	G/A	0.009045	0.008032	0.261	C/T	0.009317	0.008031	0.246
Milky sweets liking	159393	G/C	-0.003946	0.0129897	0.761296	G/A	-0.0064233	0.0128017	0.61584	C/T	-0.00638126	0.0128017	0.618152
Mushroom liking	159454	G/C	0.016318	0.00643	0.0113	G/A	0.015089	0.006339	0.0175	C/T	0.014967	0.006338	0.0184
F-oily fish liking (derived food-liking factor)	158547	G/C	-0.00293313	0.0132524	0.824837	G/A	0.00400446	0.0130606	0.759143	C/T	0.00315604	0.0130606	0.809054
Onion liking	159518	G/C	0.00715	0.00614	0.245	G/A	-0.000497	0.006053	0.935	C/T	-0.000841	0.006052	0.89
Orange juice liking	159473	G/C	-0.003239	0.007438	0.663	G/A	-0.009182	0.007333	0.211	C/T	-0.009255	0.007333	0.207
Oranges liking	159458	G/C	-0.006681	0.006203	0.282	G/A	-0.008477	0.006115	0.167	C/T	-0.008872	0.006115	0.147
Pasta liking	159413	G/C	0.0171	0.006337	0.00697	G/A	0.013434	0.006247	0.0316	C/T	0.012453	0.006247	0.0463
Pears liking	159468	G/C	0.014586	0.006446	0.0237	G/A	0.012676	0.006354	0.0461	C/T	0.012152	0.006354	0.0558
Pizza liking	159347	G/C	0.002072	0.007235	0.775	G/A	0.000812	0.007133	0.909	C/T	0.000339	0.007132	0.962
Plain yoghurt liking	158675	G/C	-0.000741	0.008288	0.929	G/A	-0.002088	0.008171	0.798	C/T	-0.002329	0.00817	0.776
Plum liking	159369	G/C	-0.005584	0.006111	0.361	G/A	-0.010794	0.006025	0.0733	C/T	-0.011131	0.006025	0.0647
Pollock liking	130936	G/C	0.001605	0.009132	0.86	G/A	0.001727	0.009003	0.848	C/T	0.001273	0.009002	0.888
Pork chop liking	158434	G/C	0.010014	0.008676	0.249	G/A	0.007111	0.008553	0.406	C/T	0.007346	0.008552	0.391
Porridge liking	159122	G/C	0.009727	0.008194	0.236	G/A	0.008914	0.008078	0.271	C/T	0.008806	0.008078	0.276
Potatoes liking	159579	G/C	-0.012024	0.005318	0.0238	G/A	-0.012055	0.005242	0.0216	C/T	-0.012064	0.005242	0.0215
Prawns liking	157990	G/C	-0.004513	0.009585	0.638	G/A	-0.004748	0.009449	0.616	C/T	-0.005351	0.009448	0.571
Raw carrot liking	159303	G/C	0.015603	0.006976	0.0253	G/A	0.010809	0.006877	0.118	C/T	0.01135	0.006877	0.0989
Red meat liking	158624	G/C	0.014996	0.008247	0.069	G/A	0.015033	0.00813	0.0645	C/T	0.015134	0.00813	0.0627
Red wine liking	158425	G/C	-0.080359	0.009959	7.23e-16	G/A	-0.079546	0.009819	5.54e-16	C/T	-0.080172	0.009818	3.27e-16
Roast chicken liking	158556	G/C	-0.003858	0.007137	0.589	G/A	-0.006023	0.007036	0.392	C/T	-0.005371	0.007036	0.445
Salad dressing liking	159310	G/C	0.000242	0.00787	0.976	G/A	-0.003023	0.007758	0.697	C/T	-0.002824	0.007758	0.716
Salad leaves liking	159482	G/C	-0.011487	0.005902	0.0517	G/A	-0.013122	0.005819	0.0242	C/T	-0.013822	0.005819	0.0177
F-salad vegetables liking (derived food-liking factor)	159432	G/C	0.0297494	0.011433	0.00926658	G/A	0.023156	0.0112675	0.0398691	C/T	0.0222426	0.0112675	0.0483775
Salami liking	154673	G/C	-0.001784	0.00921	0.846	G/A	-0.006744	0.009081	0.458	C/T	-0.006935	0.00908	0.445
Salmon liking	158673	G/C	-0.000738	0.007674	0.923	G/A	0.003136	0.007565	0.679	C/T	0.00263	0.007564	0.728
F-salty food liking (derived food-liking factor)	156509	G/C	-0.0646043	0.0124569	2.14591e-07	G/A	-0.0628349	0.0122766	3.08343e-07	C/T	-0.0632508	0.0122766	2.57514e-07
Salty food liking	159571	G/C	-0.064141	0.008332	1.42e-14	G/A	-0.065423	0.008214	1.71e-15	C/T	-0.065562	0.008214	1.47e-15
Salty pretzels liking	150683	G/C	-0.03336	0.00871	0.000131	G/A	-0.02838	0.00859	0.000956	C/T	-0.028316	0.008589	0.00098
Sardines liking	157340	G/C	0.000409	0.009421	0.965	G/A	-0.002246	0.009288	0.809	C/T	-0.002172	0.009287	0.815
F-sauces liking (derived food-liking factor)	158928	G/C	0.00906419	0.0140966	0.520221	G/A	0.00229141	0.0138926	0.868993	C/T	0.00201256	0.0138926	0.884817
Sausages liking	158603	G/C	0.010054	0.008307	0.227	G/A	0.010375	0.00819	0.206	C/T	0.010531	0.008189	0.199
F-savoury food liking (derived food-liking factor)	157915	G/C	0.0134057	0.0117687	0.254664	G/A	0.00802241	0.0115984	0.489137	C/T	0.007216	0.0115984	0.53384
Savoury biscuit liking	159272	G/C	-0.002292	0.006153	0.71	G/A	-0.003482	0.006066	0.566	C/T	-0.003893	0.006065	0.521
F-savour/caloric food liking (derived food-liking factor)	158684	G/C	0.00583962	0.011743	0.618986	G/A	0.00458598	0.011573	0.691909	C/T	0.00493137	0.011573	0.670027
F-seafood liking (derived food-liking factor)	156740	G/C	-0.000352647	0.0101322	0.972236	G/A	-0.000576522	0.00998557	0.953959	C/T	-0.000723242	0.00998557	0.942261
F-sharp flavour liking (derived food-liking factor)	152547	G/C	-0.0406248	0.00908449	7.75342e-06	G/A	-0.0419099	0.00895301	2.85346e-06	C/T	-0.0418229	0.00895301	2.99183e-06
Shellfish liking	155491	G/C	0.004238	0.010799	0.695	G/A	0.004067	0.010648	0.703	C/T	0.004458	0.010647	0.676
Skimmed milk liking	158613	G/C	0.024465	0.009619	0.0111	G/A	0.020342	0.009482	0.032	C/T	0.0205	0.009481	0.0306
F-small fish liking (derived food-liking factor)	150746	G/C	0.000558994	0.0102053	0.956318	G/A	0.00017138	0.0100576	0.986405	C/T	-0.000598327	0.0100576	0.952562
Smoked fish liking	158149	G/C	-0.00833	0.008672	0.337	G/A	-0.011689	0.008549	0.173	C/T	-0.012894	0.008548	0.133
F-sodas liking (derived food-liking factor)	157911	G/C	0.00558253	0.0143645	0.697547	G/A	0.00166266	0.0141566	0.906505	C/T	0.00207261	0.0141566	0.883601
Soft cheese liking	159253	G/C	-0.000715	0.007471	0.924	G/A	-0.002226	0.007364	0.763	C/T	-0.00229	0.007364	0.756
Soy sauce liking	157246	G/C	-0.017505	0.007238	0.0157	G/A	-0.023618	0.007137	0.000937	C/T	-0.023387	0.007136	0.00106
Soya milk liking	113425	G/C	0.015618	0.010382	0.134	G/A	0.015267	0.010238	0.137	C/T	0.015546	0.010238	0.131
Spicy food liking	159503	G/C	-0.018963	0.008575	0.0271	G/A	-0.019344	0.008453	0.0222	C/T	-0.019701	0.008453	0.0198
Spinach liking	157978	G/C	0.018892	0.007511	0.0121	G/A	0.012368	0.007405	0.095	C/T	0.011635	0.007405	0.118
Spirits liking	157793	G/C	-0.055362	0.009795	1.6e-08	G/A	-0.049894	0.009657	2.4e-07	C/T	-0.049953	0.009656	2.32e-07
Strawberries liking	159446	G/C	-0.003796	0.005114	0.458	G/A	-0.006421	0.005041	0.203	C/T	-0.006367	0.005041	0.207
F-strong alcohol liking (derived food-liking factor)	157348	G/C	-0.0963458	0.014555	3.60635e-11	G/A	-0.0855838	0.0143444	2.42598e-09	C/T	-0.0854273	0.0143444	2.59342e-09
F-strong flavour liking (derived food-liking factor)	153924	G/C	-0.00299028	0.00926318	0.746837	G/A	-0.00906485	0.0091291	0.320729	C/T	-0.00949343	0.0091291	0.298382
F-strong vegetable liking (derived food-liking factor)	147344	G/C	0.0129902	0.00983817	0.186707	G/A	0.00499059	0.00969577	0.60675	C/T	0.00449425	0.00969577	0.642987
F-sweetened coffee drink liking (derived food-liking factor)	148801	G/C	0.000604	0.00908	0.947	G/A	-0.001347	0.008955	0.88	C/T	-0.000448	0.008954	0.96
F-sweet food liking (derived food-liking factor)	159527	G/C	-0.004597	0.007593	0.545	G/A	-0.008811	0.007486	0.24	C/T	-0.009259	0.007485	0.217
Tea difference liking	157305	G/C	-0.007652	0.015958	0.632	G/A	-0.004862	0.015734	0.757	C/T	-0.004542	0.015733	0.773
Tea max liking	158918	G/C	0.023778	0.008702	0.00629	G/A	0.019069	0.008579	0.0263	C/T	0.018937	0.008579	0.0274
Tea with sugar liking	158151	G/C	0.012299	0.008594	0.153	G/A	0.011362	0.008473	0.181	C/T	0.011443	0.008473	0.178
Tea without sugar liking	158072	G/C	0.019612	0.010231	0.0553	G/A	0.016856	0.010087	0.0948	C/T	0.016596	0.010086	0.0999
Tinned tuna liking	158261	G/C	0.004348	0.008389	0.604	G/A	0.004011	0.008271	0.628	C/T	0.003867	0.00827	0.64
Tomatoes liking	159419	G/C	0.004693	0.00603	0.437	G/A	0.005725	0.005944	0.336	C/T	0.005335	0.005944	0.37
Turnip liking	155376	G/C	0.00899	0.008046	0.264	G/A	0.010547	0.007931	0.185	C/T	0.010412	0.00793	0.19
Vegetables liking	159475	G/C	0.00805	0.004066	0.0478	G/A	0.006804	0.004008	0.0896	C/T	0.006622	0.004008	0.0985
F-vegetarian liking (derived food-liking factor)	159098	G/C	0.0203935	0.0113308	0.0718868	G/A	0.0142707	0.0111667	0.201261	C/T	0.0132596	0.0111667	0.235062
Vinegar liking	159565	G/C	0.007302	0.007584	0.336	G/A	0.009252	0.007477	0.217	C/T	0.009174	0.007477	0.221
White bread liking	159491	G/C	0.012324	0.008454	0.146	G/A	0.017453	0.008334	0.0363	C/T	0.017917	0.008334	0.0316
White rice liking	159499	G/C	0.010293	0.006632	0.123	G/A	0.00825	0.006538	0.208	C/T	0.008304	0.006538	0.204
White wine liking	158532	G/C	-0.015691	0.009087	0.0842	G/A	-0.02195	0.008958	0.0144	C/T	-0.02189	0.008958	0.0146
F-whole food liking (derived food-liking factor)	157918	G/C	0.0338392	0.016022	0.034682	G/A	0.017311	0.01579	0.272938	C/T	0.0167334	0.01579	0.289262
Whole grain cereal liking	157610	G/C	0.012418	0.007322	0.0899	G/A	0.005309	0.007218	0.462	C/T	0.005405	0.007218	0.454
Whole milk liking	159170	G/C	-0.001813	0.009382	0.847	G/A	0.004684	0.009249	0.613	C/T	0.004596	0.009248	0.619
Wholemeal bread liking	159342	G/C	0.007746	0.005508	0.161	G/A	0.003491	0.00543	0.521	C/T	0.003117	0.00543	0.566
F-wine liking (derived food-liking factor)	158478	G/C	-0.0220804	0.00362641	1.13781e-09	G/A	-0.0231683	0.00357393	9.0157e-11	C/T	-0.0233062	0.00357393	6.97603e-11
Whiskey liking	156904	G/C	-0.061148	0.010061	1.25e-09	G/A	-0.05369	0.00992	6.25e-08	C/T	-0.053452	0.009919	7.13e-08
EA/NEA, Effect allele and non-effect allele.

## Sheet: ST4
Supplementary Table 4. Associations between rs1726866 and rs10246939 and food consumption trait in the UK Biobank participants of European ancestry in the Pirastu et al. (2022) paper. rs713598 was not available in the GWAS summary resutls statistics.
Trait	Sample size	rs1726866				rs10246939
		EA/NEA	Beta	Standard error	P-value	EA/NEA	Beta	Standard error	P-value
Alcohol consumption	141145	G/A	0.00263625	0.00443955	0.55264	C/T	0.00241936	0.00443881	0.585721
Overall healthy diet	258758	G/A	-0.00400205	0.00350501	0.253533	C/T	-0.00406358	0.00350468	0.246263
Coffee consumption	105037	G/A	-0.00955482	0.00490191	0.0512709	C/T	-0.00930693	0.00490168	0.0576013
Fish consumption	308008	G/A	-0.00149677	0.00258113	0.56199	C/T	-0.001604	0.00258079	0.534261
Fruit consumption	421155	G/A	-0.00350008	0.00219576	0.110931	C/T	-0.00364785	0.00219559	0.0966243
Healthy food consumption	386047	G/A	-0.00344244	0.00232342	0.138439	C/T	-0.00354884	0.00232319	0.126619
Meat consumption	266042	G/A	-0.00079572	0.0029394	0.786616	C/T	-0.000933765	0.00293939	0.750733
Psychoactive drinks consumption	127604	G/A	-0.00289186	0.00443298	0.514174	C/T	-0.0029469	0.00443245	0.506149
Vegetables consumption	428979	G/A	-0.00259107	0.0021821	0.235061	C/T	-0.00257348	0.00218194	0.23822
Beef consumption	241092	G/A	-8.32903e-05	0.000549238	0.879465	C/T	-9.09565e-05	0.000549203	0.86846
Beer or cider consumption	168237	G/A	0.00226605	0.00104448	0.0300411	C/T	0.00219352	0.00104436	0.0356982
Spread on bread consumption	445506	G/A	0.000417723	0.000655528	0.523974	C/T	0.000432936	0.000655473	0.508937
Bread consumption	438853	G/A	0.00177279	0.00249659	0.477652	C/T	0.00178306	0.00249639	0.475069
Champagne or white wine consumption	175549	G/A	0.00212166	0.000985111	0.0312616	C/T	0.00208182	0.000985029	0.0345614
Cheese consumption	365842	G/A	0.000358045	0.000471974	0.448085	C/T	0.000334942	0.000471953	0.477894
Cooked vegetables consumption	435417	G/A	0.000785388	0.000631634	0.213712	C/T	0.00078729	0.000631588	0.212572
Decaffeinated coffee consumption	62072	G/A	0.000699272	0.00150291	0.641732	C/T	0.000676878	0.00150284	0.652423
Dried fruit consumption	409125	G/A	0.000217591	0.00123665	0.860332	C/T	0.000120748	0.00123656	0.922212
Drink temperature	444097	G/A	0.00013926	0.000183814	0.448682	C/T	0.000143437	0.000183798	0.435152
Fortified wine consumption	31836	G/A	0.000430463	0.00168684	0.798577	C/T	0.00041396	0.00168648	0.806102
Fresh fruit consumption	433186	G/A	-0.00217889	0.000778689	0.0051396	C/T	-0.00220258	0.000778629	0.0046724
Ground coffee consumption	72276	G/A	-0.00223905	0.0012704	0.0779888	C/T	-0.00218931	0.00127032	0.0848105
Instant coffee consumption	180764	G/A	-0.00276795	0.00088309	0.00172211	C/T	-0.00268257	0.000883087	0.00238376
Lamb consumption	189984	G/A	0.000576303	0.000570741	0.312617	C/T	0.00054606	0.00057078	0.338723
Percentage fat in milk consumption	411503	G/A	0.000719858	0.000392896	0.0669239	C/T	0.000682418	0.000392865	0.082382
Non-oily fish consumption	318136	G/A	-0.00040077	0.00108501	0.711852	C/T	-0.000422359	0.00108487	0.697041
Oily fish consumption	297881	G/A	-0.000873729	0.00146165	0.549994	C/T	-0.00094566	0.00146145	0.517587
Pork consumption	187202	G/A	-0.000114578	0.000599293	0.848378	C/T	-0.000134291	0.000599341	0.822707
Poultry consumption	399716	G/A	-0.000578851	0.000424539	0.172731	C/T	-0.000592582	0.00042449	0.162719
Processed meat consumption	312220	G/A	-0.000560782	0.000554141	0.311546	C/T	-0.000577432	0.000554067	0.297333
Red wine consumption	211628	G/A	-0.00305282	0.000917246	0.000873948	C/T	-0.00318138	0.000917041	0.00052205
Salad consumption	422542	G/A	-0.00296378	0.000937862	0.00157691	C/T	-0.00295421	0.00093779	0.00163168
Added salt consumption	323995	G/A	-0.0041699	0.000310039	3.09549e-41	C/T	-0.00418764	0.000310035	1.42216e-41
Spirits consumption	118477	G/A	7.91928e-05	0.00127092	0.950315	C/T	0.000147571	0.00127074	0.90755
Tea consumption	434171	G/A	0.00645009	0.00121037	9.87423e-08	C/T	0.00656335	0.00121025	5.85625e-08
Vegetarianism	442589	G/A	-0.000133329	0.000293842	0.650013	C/T	-0.000136606	0.000293815	0.641975
Water consumption corrected for coffee	400642	G/A	0.00146773	0.00412492	0.721975	C/T	0.0013004	0.00412462	0.752551
Water consumption	445799	G/A	0.000686834	0.00394409	0.861753	C/T	0.000412325	0.00394375	0.916732
EA/NEA, Effect allele and non-effect allele.

## Sheet: ST5
Supplementary Table 5. Phenome-wide association analysis for rs1726866 using online platforms GWAS Atlas and Open Target Genetics.
Domain	Trait	EA/NEA	Beta	Standard error (SE)	Odds ratio	95% confidence interval	P-value	N Cases	N Overall	Pubmed ID	Author (Year)	Database
Dermatological	Hair colour (natural, before greying): Red	G/A			0.962	(0.942, 0.983)	0.000519		385603	31427789	Watanabe K et al. (2019)	GWAS Atlas
Activities	Overall health rating	G/A	0.00506008				0.00318		359681		UKB Neale v2	Open Target Genetics
Cognitive	Prospective memory test - Time to answer	G/A	1.235	0.357		(0.535, 1.936)	0.000547		128912	31427789	Watanabe K et al. (2019)	GWAS Atlas
Reproduction	Ever used hormone-replacement therapy (HRT) (female)	G/A			1.021	(1.007, 1.036)	0.00262		208012	31427789	Watanabe K et al. (2019)	GWAS Atlas
Activities	Time spent using computer	G/A	-0.00687433				0.000907		280750		UKB Neale v2	Open Target Genetics
Activities	Time spent using computer	G/A	-0.00612713	0.00183264		(0.002, -0.010)	0.00083		360895		UKB MRC-IEU v2	IEU Open GWAS Project
Neurological	Leg pain on walking	G/A			1.029	(1.010, 1.049)	0.00321		128030	31427789	Watanabe K et al. (2019)	GWAS Atlas
Body Structures	Open wounds of head; neck; and trunk	G/A	0.0892		1.0933	(1.042, 1.146)	0.000116	3837	404263		UKB SAIGE	Open Target Genetics
Cardiovascular	Atrial fibrillation	G/A	0.0152	0.0067	1.01532	(1.002, 1.029)	0.0228		1030836	30061737	Nielsen JB et al. (2018)	GWAS Atlas
Cardiovascular	Atrial Fibrillation	G/A	0.0155	0.0072	1.01562	(1.001, 1.030)	0.0311		588190	29892015	Roselli C et al. (2018)	GWAS Atlas
Cardiovascular	Cerebral atherosclerosis	G/A	0.35		1.41907	(1.166, 1.728)	0.000246	224	399241		UKB SAIGE	Open Target Genetics
Neurological	Pain type(s) experienced in last month: Knee pain	G/A			1.016	(1.005, 1.027)	0.00466		385698	31427789	Watanabe K et al. (2019)	GWAS Atlas
Cardiovascular	Diastolic Blood Pressure - Birth cohorts	NA					0.0436		4763	19060910	Sabatti C et al. (2009)	GWAS Atlas
Cardiovascular	Heart rate recovery at 10 seconds	G/A	0.01329	0.0058			0.042		58818	29497042	Verweij N et al. (2018)	GWAS Atlas
Cardiovascular	PR interval	G/A	0.518679	0.23823			0.0295		17422	31217584	Wojcik GL et al. (2019)	GWAS Atlas
Cardiovascular	QT interval	G/A	-0.8636	0.4025			0.0319		22158	28749367	Gondalia R et al. (2017)	GWAS Atlas
Cardiovascular	Subarachnoid haemorrhage | non-cancer illness code, self-reported	G/A	-0.237241		0.788801	(0.67, 0.929)	0.0022	337	361141		UKB Neale v2	Open Target Genetics
Cardiovascular	Systolic Blood Pressure	G/A					0.043		69395	21909115	International Consortium for Blood Pressure Genome-Wide Association et al. (2011)	GWAS Atlas
Cognitive	Cognitive performance	G/A	-0.0058	0.00289		(-0.011, 0.000)	0.0446		257828	30038396	Lee JJ et al. (2018)	GWAS Atlas
Cognitive	Intelligence	G/A	-0.00591364	0.00275566		(-0.011, -0.001)	0.0319		269867	29942086	Savage JE et al. (2018)	GWAS Atlas
Environment	Job involves mainly walking or standing	G/A	0.009	0.003		(0.003, 0.016)	0.00588		220728	31427789	Watanabe K et al. (2019)	GWAS Atlas
Psychiatric	Irritability	G/A			0.986	(0.976, 0.996)	0.0072		369232	31427789	Watanabe K et al. (2019)	GWAS Atlas
Cognitive	Verbal-numerical reasoning	NA					0.016		168033	29844566	Davies G et al. (2018)	GWAS Atlas
Environment	Age completed full time education	G/A	-0.016	0.006		(-0.028, -0.004))	0.00843		253580	31427789	Watanabe K et al. (2019)	GWAS Atlas
Cognitive	Prospective memory test - Number of attempts	G/A	0.013	0.005		(0.003, 0.022)	0.00987		128912	31427789	Watanabe K et al. (2019)	GWAS Atlas
Dermatological	Hair colour (natural, before greying): Red	G/A	-0.036657		0.964007	(0.941, 0.987)	0.00115	16615	360270		UKB Neale v2	Open Target Genetics
Activities	Frequency of other exercises in last 4 weeks	G/A	0.01	0.004		(0.002, 0.019)	0.011		184631	31427789	Watanabe K et al. (2019)	GWAS Atlas
Dermatological	Leukoplakia of oral mucosa	G/A	-0.251		0.778022	(0.656, 0.923)	0.00202	308	403631		UKB SAIGE	Open Target Genetics
Dermatological	Phlebitis and thrombophlebitis	G/A	-0.0654		0.936693	(0.892, 0.984)	0.0046	3900	373492		UKB SAIGE	Open Target Genetics
Dermatological	Vitiligo	G/A		0.03	1.07	(1.01, 1.13)	0.0181		44266	27723757	Jin Y et al. (2016)	GWAS Atlas
Dermatological	Vitiligo (late onset)	G/A		0.03963	1.111	(1.03, 1.2)	0.00798		20623	30674883	Jin Y et al. (2019)	GWAS Atlas
Endocrine	Chronic lymphocytic thyroiditis	G/A	0.288		1.33376	(1.083, 1.643)	0.00338	210	391639		UKB SAIGE	Open Target Genetics
Endocrine	Free thyroxine (FT4, male)	G/A					0.0282		22455	30367059	Teumer A et al. (2018)	GWAS Atlas
Endocrine	Thyrotoxicosis with toxic multinodular goitre	G/A	0.1943	0.0526	1.214	(1.094, 1.346)	0.000221				FINNGEN_R5	IEU Open GWAS Project
Reproduction	Number of live births (female)	G/A	0.009	0.004		(0.002, 0.016)	0.0159		208434	31427789	Watanabe K et al. (2019)	GWAS Atlas
Environment	Educational attainment	G/A					0.0272		766345	30038396	Lee JJ et al. (2018)	GWAS Atlas
Activities	Time spent driving	G/A	0.009	0.004		(0.002, 0.016)	0.0165		258336	31427789	Watanabe K et al. (2019)	GWAS Atlas
Dermatological	Hair colour (natural, before greying): Blonde	G/A			0.983	(0.969, 0.997)	0.019		385603	31427789	Watanabe K et al. (2019)	GWAS Atlas
Environment	Qualifications: A levels/AS levels or equivalent	G/A	-0.016996		0.983148	(0.972, 0.994)	0.00118	98304	357549		UKB Neale v2	Open Target Genetics
Environment	Qualifications: A levels/AS levels or equivalent	G/A	-0.00415748	0.00109675		(0.001, -0.006)	0.00015		334070		UKB Neale v1	IEU Open GWAS Project
Environment	Qualifications: A levels/AS levels or equivalent	G/A	-0.00322472	0.000923103		(0.001, -0.005)	0.00048		458079		UKB MRC-IEU v2	IEU Open GWAS Project
Gastrointestinal	OTU97_65 (Parabacteroides) prevalence	G/A	-0.215517	0.0554432		(0.055, -0.324)	0.000101		8956	33462482	Ruhlemann MC et al. (2021)	IEU Open GWAS Project; Open Target Genetics
Gastrointestinal	OTU99_72 (Parabacteroides) prevalence	G/A	-0.203411	0.055855		(0.056, -0.313)	0.000271		8956	33462482	Ruhlemann MC et al. (2021)	IEU Open GWAS Project; Open Target Genetics
Immunological	CD123 on mDC	G/A					0.0464		669	25772697	Roederer M et al. (2015)	GWAS Atlas
Immunological	CD28+ CD45RA- CD8+ T cell Absolute Count	G/A	0.08789	0.02552		(0.038, 0.138)	0.000581		3408	32929287	Orru V et al. (2020)	IEU Open GWAS Project
Immunological	CD3+ T cell level	G/A	-0.07	0.032		(-0.133, -0.007)	0.027		2538	20045101	Ferreira MAR et al. (2010)	GWAS Atlas
Immunological	CD4+ T cell level	G/A	-0.068	0.032		(-0.131, -0.005)	0.034		2538	20045101	Ferreira MAR et al. (2010)	GWAS Atlas
Immunological	CD4Nv:%TFH (3)	G/A					0.0394		669	25772697	Roederer M et al. (2015)	GWAS Atlas
Immunological	CD56+ NK cell level	G/A	-0.071	0.032		(-0.134, -0.008)	0.025		2538	20045101	Ferreira MAR et al. (2010)	GWAS Atlas
Immunological	CD8:%RTE	G/A					0.0397		669	25772697	Roederer M et al. (2015)	GWAS Atlas
Immunological	CTACK levels	G/A	-0.0699				0.0037		3631	27989323	Ahola-Olli AV et al. (2017)	Open Target Genetics
Immunological	Cutaneous T-cell attracting (CCL27)	G/A	-0.0699	0.0241		(-0.117, -0.023)	0.0037		3631	27989323	Ahola-Olli AV et al. (2017)	GWAS Atlas
Immunological	DNT:%CD127+TEF	G/A					0.00929		669	25772697	Roederer M et al. (2015)	GWAS Atlas
Immunological	Lymphocyte count	G/A	0.00816924				0.00245		349856		UKB Neale v2	Open Target Genetics
Immunological	Lymphocyte count	G/A	-0.052	0.023		(-0.097, -0.007)	0.025		4226	19853236	Ferreira MAR et al. (2009)	GWAS Atlas
Immunological	Mean corpuscular hemoglobin	G/A	0.01046	0.004256		(0.002, 0.019)	0.014		108054	29403010	Kanai M et al. (2018)	GWAS Atlas
Immunological	Mean corpuscular volume	G/A	0.009323	0.004257		(0.001, 0.018)	0.0285		108256	29403010	Kanai M et al. (2018)	GWAS Atlas
Immunological	Neutrophil count	G/A	0.005553				0.00396		519288	32888493	Chen MH et al. (2020)	Open Target Genetics
Immunological	Neutrophil count	G/A	0.0117	0.005707		(0.001, 0.023)	0.0403		62076	29403010	Kanai M et al. (2018)	GWAS Atlas
Immunological	Nonhereditary hypogammaglobulinemia	G/A	-0.36628		0.693309	(0.548, 0.877)	0.00115	170	256819		FINNGEN_R6	Open Target Genetics
Immunological	Total IgA levels	G/A					0.0358		1000	30053915	Scepanovic P et al. (2018)	GWAS Atlas
Immunological	White blood cell (leukocyte) count	G/A	0.0179563				0.000227		350470		UKB Neale v2	Open Target Genetics
Immunological	White blood cell count	G/A	0.005779				0.00173		562243	32888493	Chen MH et al. (2020)	Open Target Genetics
Immunological	White blood cell count	G/A	0.00579992				0.002		444734	34226706	Barton AR et al. (2021)	Open Target Genetics
Immunological	White blood cell count	G/A	0.00644032				0.0025		408112	32888494	Vuckovic D et al. (2020)	Open Target Genetics
Infection	Certain infectious and parasitic diseases	G/A	-0.01919		0.980993	(0.967, 0.995)	0.00433	70078	260405		FINNGEN_R6	Open Target Genetics
Infection	Other salmonella infections	G/A	-0.16969		0.843926	(0.751, 0.947)	0.002	714	235151		FINNGEN_R6	Open Target Genetics
Infection	Viral infections of the central nervous system	G/A	-0.12135		0.885724	(0.815, 0.963)	0.00217	1395	260405		FINNGEN_R6	Open Target Genetics
Metabolic	Albumin/globulin ratio	G/A	0.008918	0.004528		(0.000, 0.018)	0.0489		98626	29403010	Kanai M et al. (2018)	GWAS Atlas
Metabolic	Alkalosis	G/A	-0.418		0.658362	(0.497, 0.872)	0.0018	114	401620		UKB SAIGE	Open Target Genetics
Metabolic	Cerebrospinal fluid Fructose levels	G/A	0.0265				0.00136		291	33437055	Panyard DJ 2021	Open Target Genetics
Metabolic	Chronic kidney disease	G/A	0.0234	0.0079	1.02	(1.006, 1.035)	0.00308		625219	31152163	Wuttke M et al. (2019)	GWAS Atlas
Metabolic	Chronic kidney disease	G/A	0.0245	0.0093	1.0025	(0.984, 1.021)	0.00885		480698	31152163	Wuttke M et al. (2019)	GWAS Atlas
Metabolic	Creatinine levels	G/A	0.00754052				9.8e-05		437660	34226706	Barton AR 2021	Open Target Genetics
Metabolic	Estimated glomerular filtration rate	G/A	-0.0008	0.0003		(-0.001, 0.000)	0.0146		765348	31152163	Wuttke M et al. (2019)	GWAS Atlas
Metabolic	Fasting glucose	G/A	-0.0085	0.004		(-0.016, -0.001)	0.0327		46186	20081858	Dupuis J et al. (2010)	GWAS Atlas
Metabolic	Fasting glucose main effect (adjusted for BMI)	G/A	-0.0072	0.0035		(-0.014, 0.000)	0.0379		58074	22581228	Manning AK et al. (2012)	GWAS Atlas
Metabolic	Glucose levels 2 h after an oral glucose challenge	G/A	-0.051	0.021		(-0.092, -0.010)	0.0123		15234	20081857	Saxena R et al. (2010)	GWAS Atlas
Metabolic	Hepatic failure	G/A	0.19415		1.21428	(1.068, 1.381)	0.00156	570	254560		FINNGEN_R6	Open Target Genetics
Metabolic	High-density lipoprotein cholesterol	G/A	-0.0146534	0.00709952			0.039		19840	19060906	Kathiresan S et al. (2009)	GWAS Atlas
Metabolic	Non-albumin protein	G/A	-0.01184	0.00453			0.00895		98538	29403010	Kanai M et al. (2018)	GWAS Atlas
Metabolic	Potassium in urine	G/A	-0.229615				0.00448		350053		UKB Neale v2	Open Target Genetics
Metabolic	Ratio of visceral-tosubcutaneous adipose tissue volume (adjusted for BMI, male)	NA					0.048		8374	27918534	Chu AY et al. (2017)	GWAS Atlas
Metabolic	Unrinary proline betaine levels	G/A	-0.136183				0.00318		996	33283231	Calvo-Serra B et al. (2021)	Open Target Genetics
Metabolic	Urinary albumin-to-creatinine ratio	G/A	-0.071	0.035		(-0.140, -0.002)	0.041		4387	27920155	Li M et al. (2017)	GWAS Atlas
Neoplasms	Benign neoplasm of ovary (controls excluding all cancers)	G/A	0.07114		1.07373	(1.018, 1.132)	0.00458	3630	120033		FINNGEN_R6	Open Target Genetics
Neoplasms	Cancer of esophagus	G/A	-0.153		0.85813	(0.766, 0.961)	0.00416	720	394092		UKB SAIGE	Open Target Genetics
Neoplasms	Esophageal squamous cell carcinoma	NA					0.0494		4053	23504502	Li WQ et al. (2013)	GWAS Atlas
Neoplasms	Gastric cancer	NA					0.0162		3869	23504502	Li WQ et al. (2013)	GWAS Atlas
Environment	Falls in the last year	G/A	0.003	0.001		(0.000, 0.006)	0.0198		385553	31427789	Watanabe K et al. (2019)	GWAS Atlas
Neurological	3rd ventricle	G/A	-0.02007				0.0115		19629	31676860	Zhao B et al. (2019)	GWAS Atlas
Neurological	3rd ventricle	G/A	-0.0174994	0.00676959		(-0.031, -0.004)	0.00973		21821	31676860	Zhao B et al. (2019)	GWAS Atlas
Neurological	Anisometropia	G/A	-0.43		0.650509	(0.514, 0.824)	0.00018	155	405809		UKB SAIGE	Open Target Genetics
Neurological	Early age-related macular degeneration	G/A	0.0502	0.0144	1.05148	(1.023, 1.081)	0.000485	14034	105248	32843070	Winkler TW et al. (2020)	IEU Open GWAS Project; Open Target Genetics
Neurological	Epilepsy	G/A	0.059535	0.0294		(0.002, 0.117)	0.0429		34853	25087078	International League Against Epilepsy Consortium on Complex Epilepsies (2014)	GWAS Atlas
Neurological	Focal epilepsy	G/A	0.0762342	0.0294		(0.019, 0.134)	0.00952		31467	25087078	International League Against Epilepsy Consortium on Complex Epilepsies (2014)	GWAS Atlas
Neurological	Insomnia	G/A	0.021048	0.0094307		(0.003, 0.040)	0.0256		113006	28604731	Hammerschlag AR et al. (2017)	GWAS Atlas
Neurological	Insomnia (female)	G/A					0.00976		177817	30804565	Jansen PR et al. (2019)	GWAS Atlas
Neurological	Ischemic stroke	G/A					0.0164		517	17434096	Matarín M et al. (2007)	GWAS Atlas
Neurological	Knee pain | pain type(s) experienced in last month	G/A	0.018646		1.01882	(1.007, 1.032)	0.00124	76628	360391		UKB Neale v2	Open Target Genetics
Neurological	Left lateral ventricle	G/A	-0.02694				0.00188		19629	31676860	Zhao B et al. (2019)	GWAS Atlas
Neurological	Left lateral ventricle	G/A	-0.0208165	0.00676959		(-0.034, -0.008)	0.00211		21821	31676860	Zhao B et al. (2019)	GWAS Atlas
Neurological	Left medial orbitofrontal	G/A	-0.016				0.023		19629	31676860	Zhao B et al. (2019)	GWAS Atlas
Neurological	Left medial orbitofrontal	G/A	-0.0160236	0.00676959		(-0.029, -0.003)	0.0179		21821	31676860	Zhao B et al. (2019)	GWAS Atlas
Neurological	Leg pain on walking	G/A	0.0055548	0.00151265		(0.003, 0.009)	0.00024		151553		UKB MRC-IEU v2	IEU Open GWAS Project
Neoplasms	Illnesses of father: Lung cancer	G/A			1.019	(1.002, 1.036)	0.0251		355137	31427789	Watanabe K et al. (2019)	GWAS Atlas
Neurological	Long sleep	G/A	0.00150984	0.000729288		(0.000, 0.003)	0.039		339926	30846698	Dashti HS et al. (2019)	GWAS Atlas
Neurological	Loud music exposure frequency	G/A	0.08199	0.02178		(0.039, 0.125)	0.000167				UKB Pan-Ancestry Broad	IEU Open GWAS Project
Neurological	Mean Hippocampus	G/A					0.00233		13171	25607358	Hibar DP et al. (2015)	GWAS Atlas
Neurological	Pain type(s) experienced in last month: Knee pain	G/A	0.00291145	0.000855779		(0.001, 0.005)	0.00067		461857		UKB MRC-IEU v2	IEU Open GWAS Project
Psychiatric	Mania - Ever had period extreme irritability	G/A			0.98	(0.962, 0.998)	0.0288		122891	31427789	Watanabe K et al. (2019)	GWAS Atlas
Neurological	Right caudal middle frontal	G/A	0.01686				0.0403		19629	31676860	Zhao B et al. (2019)	GWAS Atlas
Neurological	Right lateral ventricle	G/A	-0.023				0.00743		19629	31676860	Zhao B et al. (2019)	GWAS Atlas
Neurological	Right lateral ventricle	G/A	-0.018393	0.00676959		(-0.032, -0.005)	0.00659		21821	31676860	Zhao B et al. (2019)	GWAS Atlas
Neurological	Sleeplessness / insomnia	G/A	0.003	0.002		(0.000, 0.007)	0.0341		386078	31427789	Watanabe K et al. (2019)	GWAS Atlas
Neurological	Thalamus volume	G/A	25.228	6.78		(11.939, 38.517)	0.000199		10431	25607358	Hibar DP et al. (2015)	IEU Open GWAS Project
Nutritional	Carbohydrate	G/A	-2.15124				0.000897		51453		UKB Neale v2	Open Target Genetics
Nutritional	Total sugars	G/A	-1.2155				0.00109		51453		UKB Neale v2	Open Target Genetics
Psychiatric	A personality disorder | mental health problems ever diagnosed by a professional	G/A	0.294353		1.34226	(1.123, 1.603)	0.000608	274	117707		UKB Neale v2	Open Target Genetics
Psychiatric	Agreablenes (NEO-FFI)	G/A	-0.1442	0.0677		(-0.277, -0.012)	0.0332		17375	21173776	de Moor MHM et al. (2012)	GWAS Atlas
Psychiatric	Alcohol dependency (unrelated genotyped individuals)	G/A	-0.000598809	0.0131318		(-0.026, 0.025)	0.0483		5799	30482948	Walters RK et al. (2018)	GWAS Atlas
Psychiatric	Anorexia nervosa	G/A		0.0294	1.06152	(1.00, 1.124)	0.0422		14477	28494655	Duncan L et al. (2017)	GWAS Atlas
Psychiatric	Antisocial behavior (female)	G/A	0.0259191	0.0113431			0.0223		7772	28979981	Tielbeek JJ et al. (2017)	GWAS Atlas
Psychiatric	Bipolar disorder	G/A	0.0974	0.024	1.1023	(1.051, 1.155)	4.09e-05	7647	34950	27329760	Hou L et al. (2016)	Open Target Genetics; GWAS Atlas
Psychiatric	Bipolar disorder	G/A			1.03391	(1.000,1.070)	0.0262		74194	29906448	Bipolar Disorder and Schizophrenia Working Group of the Psychiatric Genomics Consortium (2018)	GWAS Atlas
Psychiatric	Childhood aggressive behaviour	G/A	-0.0174315	0.00725706		(-0.032, -0.003)	0.0163		18988	26087016	Pappa I et al. (2016)	GWAS Atlas
Psychiatric	Former versus current smokers	G/A					0.0447		41278	20418890	Tobacco and Genetics Consortium (2010)	GWAS Atlas
Psychiatric	Irritability	G/A	-0.00344646	0.000957187		(-0.005, -0.002)	0.00032		442169		UKB MRC-IEU v2	IEU Open GWAS Project
Psychiatric	Irritability	G/A	-0.00644081	0.00234723		(-0.011, -0.002)	0.00607		260369	29500382	Nagel M et al. (2018)	GWAS Atlas
Activities	Weekly usage of mobile phone in last 3 months	G/A	0.007	0.003		(0.000, 0.013)	0.0365		322862	31427789	Watanabe K et al. (2019)	GWAS Atlas
Dermatological	Hair colour (natural, before greying): Light brown	G/A			1.01	(1.000, 1.019)	0.0397		385603	31427789	Watanabe K et al. (2019)	GWAS Atlas
Psychiatric	Schizophrenia/Bipolar disorder	G/A		0.0097	0.9757	(0.957, 0.995)	0.0116		107620	29906448	Bipolar Disorder and Schizophrenia Working Group of the Psychiatric Genomics Consortium (2018)	GWAS Atlas
Reproduction	Age at first birth (male)	NA	-0.01084	0.00454508		(-0.020, -0.002)	0.0171		48408	27798627	Barban N et al. (2016)	GWAS Atlas
Reproduction	Congenital malformations of the urinary system	G/A	0.13035		1.13923	(1.032, 1.256)	0.00474	977	260405		FINNGEN_R6	Open Target Genetics
Reproduction	Ever used hormone-replacement therapy (hrt)	G/A	0.0187024		1.01888	(1.006, 1.032)	0.00182	76179	193606		UKB Neale v2	Open Target Genetics
Respiratory	Non-cancer illness code, self-reported: hayfever/allergic rhinitis	G/A			1.021	(1.001, 1.041)	0.0402		289307	31427789	Watanabe K et al. (2019)	GWAS Atlas
Reproduction	Female genital prolapse	G/A	0.04916		1.05039	(1.013, 1.088)	0.0036	10919	92512		FINNGEN_R6	Open Target Genetics
Reproduction	Gestational weight gain (maternal, early)	G/A	0.0326	0.0166		(0.000, 0.065)	0.0495		7704	28990592	Warrington et al. (2017)	GWAS Atlas
Reproduction	Menstruation quality of life impact: Acne	G/A	-0.0894079	0.033951		(-0.156, -0.023)	0.00845		11348	29855537	Hirata T et al. (2018)	GWAS Atlas
Reproduction	Number of children ever born	NA					0.00616		343072	27798627	Barban N et al. (2016)	GWAS Atlas
Reproduction	Number of children ever born (female)	NA	0.0102219	0.00454508		(0.001, 0.019)	0.0245		225230	27798627	Barban N et al. (2016)	GWAS Atlas
Activities	Time spent outdoors in winter	G/A	0.009	0.005		(0.000, 0.018)	0.041		304316	31427789	Watanabe K et al. (2019)	GWAS Atlas
Reproduction	Operation code: ectopic pregnancy surgery	G/A	0.000534321	0.000158832		(0.000, 0.001)	0.00077		462933		UKB MRC-IEU v2	IEU Open GWAS Project
Cardiovascular	Diagnoses - secondary ICD10: I10 Essential (primary) hypertension	G/A			1.014	(1.001, 1.027)	0.0412		244890	31427789	Watanabe K et al. (2019)	GWAS Atlas
Respiratory	Bacterial pneumonia not elsewhere classified	G/A	-0.04527		0.955739	(0.924, 0.989)	0.00458	9306	232893		FINNGEN_R6	Open Target Genetics
Respiratory	Age hay fever, rhinitis or eczema diagnosed	G/A	0.154	0.078		(0.001, 0.308)	0.0493		77452	31427789	Watanabe K et al. (2019)	GWAS Atlas
Respiratory	Peak expiratory flow (PEF)	G/A	0.0226	0.00953		(0.004, 0.041)	0.0177		24218	30804560	Shine N et al. (2019)	GWAS Atlas
Skeletal	Arthropathies	G/A	0.02398		1.02427	(1.010, 1.039)	0.000599	86991	260405		FINNGEN_R6	Open Target Genetics
Skeletal	Arthropathies	G/A	0.0256	0.0076		(0.011, 0.040)	0.000783				FINNGEN_R5	IEU Open GWAS Project
Skeletal	Arthropathy in ulcerative colitis	G/A	-0.29721		0.742888	(0.594, 0.930)	0.00475	193	258362		FINNGEN_R6	Open Target Genetics
Skeletal	Coxarthrosis	G/A	0.04267		1.04359	(1.011, 1.078)	0.00422	13119	186533		FINNGEN_R6	Open Target Genetics
Skeletal	Diseases of the musculoskeletal system and connective tissue	G/A	0.02149		1.02172	(1.007, 1.035)	0.00131	140249	260405		FINNGEN_R6	Open Target Genetics
Skeletal	Enteropathic arthropathies	G/A	-0.21317		0.808019	(0.688, 0.949)	0.00459	384	173798		FINNGEN_R6	Open Target Genetics
Skeletal	Estimated BMD	G/A	0.00605964	0.00334835		(-0.001, 0.013)	0.045		142487	28869591	Kemp JP et al. (2017)	GWAS Atlas
EA/NEA, Effect allele and non-effect allele.
NA, genotype information not available in the GWAS Atlas.
UKB Neale v1, Neale lab analysis of UK Biobank phenotypes, round 1.
UKB Neale v2, Neale lab analysis of UK Biobank phenotypes, round 2.
UKB Pan-Ancestry Broad, Pan-ancestry genetic analysis of the UK Biobank performed at the Broad Institute.
UKB SAIGE, GWAS of binary traits in the UK Biobank using the software SAIGE.
FINNGEN_R5, FinnGen biobank analysis round 5.
FINNGEN_R6, FinnGen biobank analysis round 6.
UKB MRC-IEU v2, MRC IEU UK Biobank GWAS pipeline version 2.
Empty cell indicates information not available.
Domain is the general domain of the trait defined by GWAS Atlas.
Standard errors are only available from IEU Open GWAS Project.
*Summary Statistics not available for download

## Sheet: ST6
Supplementary Table 6. Phenome-wide association analysis for rs713598 using online platforms GWAS Atlas and OpenTarget Genetics. rs713598 is not available in the IEU Open GWAS Project.
Domain	Trait	EA/NEA	Beta	Standard Error (SE)	Odds ratio	95% confidence interval	P-value	N Cases	N Overall	Pubmed ID	Author (Year)	Database
Activities	Magnesium | vitamin and/or mineral supplement use	G/C	-0.143367		0.866436	(0.777, 0.966)	0.00497774	810	51427		UKB Neale v2	Open Target Genetics
Activities	Time spent using computer	G/C	-0.00689081				0.00105188		280750		UKB Neale v2	Open Target Genetics
Activities	Years since last breast cancer screening / mammogram	G/C	0.0071306				0.00115061		115670		UKB Neale v2	Open Target Genetics
Nutritional	Salt added to food	G/C	-0.026	0.002		(-0.030, -0.022)	3.637e-40		386322	31427789	Watanabe K et al. (2019)	GWAS Atlas
Psychiatric	Alcohol intake frequency	G/C	-0.024	0.003		(-0.030, -0.017)	2.373e-12		386082	31427789	Watanabe K et al. (2019)	GWAS Atlas
Psychiatric	Average weekly red wine intake	G/C	-0.093	0.015		(-0.123, -0.063)	1.507e-09		274058	31427789	Watanabe K et al. (2019)	GWAS Atlas
Nutritional	Tea intake	G/C	0.037	0.007		(0.023, 0.050)	5.862e-08		373481	31427789	Watanabe K et al. (2019)	GWAS Atlas
Psychiatric	Alcohol usually taken with meals	G/C			0.969	(0.954, 0.983)	2.21e-05		197613	31427789	Watanabe K et al. (2019)	GWAS Atlas
Nutritional	Coffee intake	G/C	-0.022	0.005		(-0.032, -0.012)	2.495e-05		358093	31427789	Watanabe K et al. (2019)	GWAS Atlas
Psychiatric	Alcohol - Alcohol drinker status: Never	G/C			1.054	(1.027, 1.081)	5.998e-05		386082	31427789	Watanabe K et al. (2019)	GWAS Atlas
Body Structures	Dislocation	G/C	0.0071306		1.05254	(1.002, 1.012)	0.00456	7223	252821		FINNGEN_R6	Open Target Genetics
Body Structures	Injuries to the elbow and forearm	G/C	-0.03793		0.96278	(0.937, 0.989)	0.00284	15679	260405		FINNGEN_R6	Open Target Genetics
Body Structures	Open wounds of head; neck; and trunk	G/C	0.0802		1.0835	(1.032, 1.137)	0.000638	3837	404263		UKB SAIGE	Open Target Genetics
Cardiovascular	Systolic Blood Pressure	G/C					0.031167		69395	21909115	International Consortium for Blood Pressure Genome-Wide Association et al. (2011)	GWAS Atlas
Cardiovascular	Cerebral atherosclerosis	G/C	0.358		1.43047	(1.171, 1.747)	0.000224	224	399241		UKB SAIGE	Open Target Genetics
Cognitive	Verbal-numerical reasoning	NA					0.01252		168033	29844566	Davies G et al. (2018)	GWAS Atlas
Cognitive	Cognitive performance	G/C	-0.00645	0.00294		(-0.012, -0.001)	0.0285		257828	30038396	Lee JJ et al. (2018)	GWAS Atlas
Cognitive	Time to answer	G/C	1.45519				0.00360509		119729		UKB Neale v2	Open Target Genetics
Psychiatric	Frequency of drinking alcohol	G/C	-0.019	0.005		(-0.029, -0.009)	0.0001526		126656	31427789	Watanabe K et al. (2019)	GWAS Atlas
Cognitive	Prospective memory test - Time to answer	G/C	1.342	0.363		(0.632, 2.053)	0.0002142		128912	31427789	Watanabe K et al. (2019)	GWAS Atlas
Muscular	Leg pain on walking	G/C			1.031	(1.011, 1.051)	0.00182		128030	31427789	Watanabe K et al. (2019)	GWAS Atlas
Social Interactions	Social support - Leisure/social activities: Other group activity	G/C			0.983	(0.972, 0.994)	0.001917		385280	31427789	Watanabe K et al. (2019)	GWAS Atlas
Cognitive	Prospective memory test - Number of attempts	G/C	0.015	0.005		(0.006, 0.025)	0.002063		128912	31427789	Watanabe K et al. (2019)	GWAS Atlas
Connective Tissue	Other soft tissue disorders	G/C	0.03132		1.03182	(1.008, 1.055)	0.00403	23779	221503		FINNGEN_R6	Open Target Genetics
Dermatological	Vitiligo (late onset)	G/C		0.03982	1.093	(1.01, 1.18)	0.02562		20623	30674883	Jin Y et al. (2019)	GWAS Atlas
Psychiatric	Average weekly champagne plus white wine intake	G/C	0.038	0.013		(0.013, 0.063)	0.003338		273869	31427789	Watanabe K et al. (2019)	GWAS Atlas
Reproduction	Number of live births (female)	G/C	0.01	0.004		(0.003, 0.017)	0.004388		208434	31427789	Watanabe K et al. (2019)	GWAS Atlas
Endocrine	Type 2 Diabetes (adjusted for BMI)	G/C	-0.018	0.0077		(-0.033, -0.003)	0.022		898130	30297969	Mahajan A et al. (2018)	GWAS Atlas
Environment	Attention to artificial openings	G/C	-0.19877		0.819738	(0.709, 0.947)	0.00352	479	229718		FINNGEN_R6	Open Target Genetics
Environment	A levels/as levels or equivalent | qualifications	G/C	-0.0196519		0.98054	(0.969, 0.991)	0.000219196	98304	357549		UKB Neale v2	Open Target Genetics
Dermatological	Hair colour (natural, before greying): Red	G/C			0.9692	(0.948, 0.991)	0.005421		385603	31427789	Watanabe K et al. (2019)	GWAS Atlas
Mortality	Other serious medical condition/disability (diagnosed by doctor)	G/C			0.984	(0.973, 0.995)	0.005858		379380	31427789	Watanabe K et al. (2019)	GWAS Atlas
Psychiatric	Reason for reducing amount of alcohol drunk: Other reason	G/C			1.022	(1.006, 1.037)	0.005909		142645	31427789	Watanabe K et al. (2019)	GWAS Atlas
Psychiatric	Reason for reducing amount of alcohol drunk: Health precaution	G/C			0.978	(0.963. 0.994)	0.00759		142645	31427789	Watanabe K et al. (2019)	GWAS Atlas
Environmental	Diuretics	G/C	0.0159453	0.00801703		(0.000, 0.032)	0.047		229086	31015401	Wu Y et al. (2019)	GWAS Atlas
Gastrointestinal	G_Alphaproteobacteria abundance	G/C	0.0922306				0.00151013		8956	33462482	Ruhlemann MC et al. (2021)	Open Target Genetics
Gastrointestinal	G_Porphyromonadaceae abundance	G/C	0.091704				0.00189037		8956	33462482	Ruhlemann MC et al. (2021)	Open Target Genetics
Gastrointestinal	OTU97_65 (Parabacteroides) prevalence	G/C	-0.191728				0.000947986		8956	33462482	Ruhlemann MC et al. (2021)	Open Target Genetics
Gastrointestinal	OTU99_72 (Parabacteroides) prevalence	G/C	-0.184217				0.00163324		8956	33462482	Ruhlemann MC et al. (2021)	Open Target Genetics
Gastrointestinal	TestASV_48 (Sutterella) prevalence	G/C	-0.243932				0.00232278		8956	33462482	Ruhlemann MC et al. (2021)	Open Target Genetics
Gastrointestinal	Complication of colostomy or enterostomy	G/C	-0.191		0.826133	(0.720, 0.947)	0.00315	502	395431		UKB SAIGE	Open Target Genetics
Gastrointestinal	Digestive congenital anomalies	G/C	0.16		1.17351	(1.046, 1.317)	0.00327	703	407433		UKB SAIGE	Open Target Genetics
Immunological	Cutaneous T-cell attracting (CCL27)	G/C	-0.0687	0.0249		(-0.118, -0.020)	0.005592		3631	27989323	Ahola-Olli AV et al. (2017)	GWAS Atlas
Immunological	Neutrophil count	G/C	0.00602915				0.0042		443782	34226706	Barton AR et al. (2021)	Open Target Genetics
Immunological	White blood cell count	G/C	0.00680889				0.00084		444734	34226706	Barton AR et al. (2021)	Open Target Genetics
Immunological	Herpes simplex virus 1 mgG-1 antibody levels	G/C	0.052731				0.00412484		6199	33204752	Butler-Laporte G	Open Target Genetics
Immunological	Neutrophil count	G/C	0.006183				0.001578		519288	32888493	Chen MH et al. (2020)	Open Target Genetics
Immunological	White blood cell count	G/C	0.00621				0.000921		562243	32888493	Chen MH et al. (2020)	Open Target Genetics
Immunological	Lymphocyte count	C/NA	-0.049	0.024		(-0.096, -0.002)	0.038		4226	19853236	Ferreira MAR et al. (2009)	GWAS Atlas
Immunological	CD3+ T cell level	G/C	-0.079	0.032		(-0.142, -0.016)	0.0145		2538	20045101	Ferreira MAR et al. (2010)	GWAS Atlas
Immunological	CD4+ T cell level	G/C	-0.077	0.032		(-0.140, -0.014)	0.017		2538	20045101	Ferreira MAR et al. (2010)	GWAS Atlas
Immunological	CD56+ NK cell level	G/C	-0.071	0.032		(-0.134, -0.008)	0.029		2538	20045101	Ferreira MAR et al. (2010)	GWAS Atlas
Immunological	Nonhereditary hypogammaglobulinemia	G/C	-0.38439		0.680866	(0.536, 0.865)	0.000811	170	256819		FINNGEN_R6	Open Target Genetics
Immunological	Mean corpuscular hemoglobin	G/C	0.01041	0.004267		(0.002, 0.019)	0.01468		108054	29403010	Kanai M et al. (2018)	GWAS Atlas
Immunological	Mean corpuscular volume	G/C	0.009292	0.004267		(0.001, 0.018)	0.02945		108256	29403010	Kanai M et al. (2018)	GWAS Atlas
Immunological	Neutrophil count	G/C	0.01174	0.005721		(0.001, 0.023)	0.04016		62076	29403010	Kanai M et al. (2018)	GWAS Atlas
Immunological	Measles seropositivity	G/C			0.357443	(0.155, 0.825)	0.0158622		1000	30053915	Scepanovic P et al. (2018)	GWAS Atlas
Immunological	Neutrophill count	G/C	0.00980607				0.00415518		349856		UKB Neale v2	Open Target Genetics
Immunological	White blood cell (leukocyte) count	G/C	0.0194065				8.60132e-05		350470		UKB Neale v2	Open Target Genetics
Immunological	Acquired hemolytic anemias	G/C	0.357		1.42904	(1.105, 1.848)	0.00323	143	390169		UKB SAIGE	Open Target Genetics
Immunological	Neutrophil count	G/C	0.00629678				0.0039		408112	32888494	Vuckovic D et al. (2020)	Open Target Genetics
Immunological	White blood cell count	G/C	0.00704199				0.0011		408112	32888494	Vuckovic D et al. (2020)	Open Target Genetics
Infection	Other salmonella infections	G/C	-0.18813		0.828507	(0.738, 0.931)	0.000768	714	235151		FINNGEN_R6	Open Target Genetics
Infection	Viral infections of the central nervous system	G/C	-0.12158		0.88552	(0.813, 0.964)	0.00255	1395	260405		FINNGEN_R6	Open Target Genetics
Metabolic	Creatinine levels	G/C	0.00707919				0.00033		437660	34226706	Barton AR et al. (2021)	Open Target Genetics
Metabolic	Ratio of visceral-tosubcutaneous adipose tissue volume (adjusted for BMI, male)	NA					0.042		8374	27918534	Chu AY et al. (2017)	GWAS Atlas
Metabolic	Fasting glucose	G/C	-0.0082	0.0042		(-0.016, 0.000)	0.04884		46186	20081858	Dupuis J et al. (2010)	GWAS Atlas
Metabolic	Disorders of pituitary gland	G/C	0.53191		1.70218	(1.233, 2.350)	0.000608	93	251080		FINNGEN_R6	Open Target Genetics
Metabolic	Matrix metalloproteinase-1 levels	G/C	-0.0351				0.001816		21758	33067605	Folkersen L et al. (2020)	Open Target Genetics
Metabolic	Birth weight	G/C	0.019	0.0091		(0.001, 0.037)	0.037		26836	23202124	Horikoshi M et al. (2013)	GWAS Atlas
Metabolic	Albumin/globulin ratio	G/C	0.008947	0.004539		(0.000, 0.018)	0.04872		98626	29403010	Kanai M et al. (2018)	GWAS Atlas
Metabolic	Non-albumin protein	G/C	-0.01185	0.004541		(-0.021, -0.003)	0.009068		98538	29403010	Kanai M et al. (2018)	GWAS Atlas
Metabolic	Pyruvate	G/C	-0.01961	0.009747		(-0.039, -0.001)	0.04424		24756	27005778	Kettunen J et al. (2016)	GWAS Atlas
Metabolic	Estimated glomerular filtration rate based on serum creatinine	G/C	0.011	0.0043		(0.003, 0.019)	0.011		9067	27920155	Li M et al. (2017)	GWAS Atlas
Metabolic	Urinary albumin-to-creatinine ratio	G/C	0.022	0.0093		(0.004, 0.040)	0.015		31164	27920155	Li M et al. (2017)	GWAS Atlas
Metabolic	Fasting insulin main effect	G/C					0.04452		51750	22581028	Lian ZQ et al. (2012)	GWAS Atlas
Metabolic	Glucose levels 2 h after an oral glucose challenge	G/C	-0.079	0.022		(-0.122, -0.036)	0.0002571		15234	20081857	Saxena R et al. (2010)	GWAS Atlas
Metabolic	Two-hour glucose challenge	G/C	-0.079				0.0002571		15234	20081857	Saxena R et al. (2010)	Open Target Genetics
Metabolic	Waist-hip ratio	G/C	-0.0079	0.0037		(-0.015, -0.001)	0.032		212248	25673412	Shungin D et al. (2015)	GWAS Atlas
Metabolic	Waist-hip ratio	G/C	-0.0089	0.0036		(-0.016, -0.002)	0.013		226643	25673412	Shungin D et al. (2015)	GWAS Atlas
Metabolic	Waist-hip ratio (adjusted for BMI)	G/C	-0.0079	0.0038		(-0.015, 0.000)	0.036		210086	25673412	Shungin D et al. (2015)	GWAS Atlas
Metabolic	Waist-hip ratio (adjusted for BMI)	G/C	-0.009	0.0036		(-0.016, -0.002)	0.014		224456	25673412	Shungin D et al. (2015)	GWAS Atlas
Metabolic	Urinary albumin-to-creatinine ratio	G/C					0.032		54450	26631737	Teumer A et al. (2016)	GWAS Atlas
Metabolic	Jaundice (unknown cause) | non-cancer illness code, self-reported	G/C	-0.2534		0.776157	(0.651, 0.927)	0.00252979	296	361141		UKB Neale v2	Open Target Genetics
Metabolic	Potassium in urine	G/C	-0.245376				0.00276951		350053		UKB Neale v2	Open Target Genetics
Metabolic	Waist-hip ratio (female <= 50 yrs, adjusted for BMI)	G/C	-0.018	0.0083			0.035		41386	26426971	Winkler TW et al. (2015)	GWAS Atlas
Metabolic	Chronic kidney disease	G/C	0.0267		1.02706	(1.010, 1.044)	0.001389		625219	31152163	Wuttke M et al. (2019)	GWAS Atlas
Metabolic	Chronic kidney disease	G/C	0.0299		1.03035	(1.010, 1.051)	0.003016		480698	31152163	Wuttke M et al. (2019)	GWAS Atlas
Metabolic	Estimated glomerular filtration rate	G/C	-0.0008		0.0003		0.0142		765348	31152163	Wuttke M et al. (2019)	GWAS Atlas
Psychiatric	Light smokers, at least 100 smokes in lifetime	G/C			1.024	(1.006, 1.042)	0.007791		105610	31427789	Watanabe K et al. (2019)	GWAS Atlas
Psychiatric	Frequency of consuming six or more units of alcohol	G/C	-0.013	0.005		(-0.022, -0.003)	0.008256		116394	31427789	Watanabe K et al. (2019)	GWAS Atlas
Respiratory	Non-cancer illness code, self-reported: hayfever/allergic rhinitis	G/C			1.027	(1.007, 1.048)	0.008351		289307	31427789	Watanabe K et al. (2019)	GWAS Atlas
Muscular	Leg pain when walking uphill or hurrying	G/C	0.0572646		1.05894	(1.015, 1.104)	0.00366448	7747	24997		UKB Neale v2	Open Target Genetics
Mortality	Diagnoses - secondary ICD10: Z90 Acquired absence of organs, not elsewhere classified	G/C			0.967	(0.943, 0.992)	0.009295		244890	31427789	Watanabe K et al. (2019)	GWAS Atlas
Neurological	Knee pain | pain type(s) experienced in last month	G/C	0.0168453		1.01699	(1.004, 1.03)	0.0040314	76628	360391		UKB Neale v2	Open Target Genetics
Neurological	Pain type(s) experienced in last month: Knee pain	G/C			1.015	(1.004, 1.026)	0.009797		385698	31427789	Watanabe K et al. (2019)	GWAS Atlas
Neurological	Early age-related macular degeneration	G/C	0.0559		1.05749	(1.026, 1.09)	0.0001649	14034	105248	32843070	Winkler TW et al. (2020)	Open Target Genetics
Neurological	3rd ventricle	G/C	-0.01903				0.01791		19629	31676860	Zhao B et al. (2019)	GWAS Atlas
Neurological	3rd ventricle	G/C	-0.016308	0.00676959		(-0.030, -0.003)	0.01601		21821	31676860	Zhao B et al. (2019)	GWAS Atlas
Neurological	Left lateral ventricle	G/C	-0.02707				0.00248		19629	31676860	Zhao B et al. (2019)	GWAS Atlas
Neurological	Left lateral ventricle	G/C	-0.0197401	0.00676959		(-0.033, -0.006)	0.003547		21821	31676860	Zhao B et al. (2019)	GWAS Atlas
Neurological	Left medial orbitofrontal	G/C	-0.0140063	0.00676959		(-0.027, -0.001)	0.03854		21821	31676860	Zhao B et al. (2019)	GWAS Atlas
Neurological	Left transverse temporal	G/C	0.02095				0.02789		19629	31676860	Zhao B et al. (2019)	GWAS Atlas
Neurological	Right lateral ventricle	G/C	-0.01883				0.03059		19629	31676860	Zhao B et al. (2019)	GWAS Atlas
Neurological	Right lateral ventricle	G/C	-0.0149202	0.00676959		(-0.028, -0.002)	0.02755		21821	31676860	Zhao B et al. (2019)	GWAS Atlas
Nutritional	Blue cheese intake	G/C	0.00489049				0.00409397		51422		UKB Neale v2	Open Target Genetics
Nutritional	Carbohydrate	G/C	-1.99263				0.00244845		51453		UKB Neale v2	Open Target Genetics
Nutritional	Coffee intake	G/C	-0.00736186				7.74985e-05		334659		UKB Neale v2	Open Target Genetics
Nutritional	Salt added to food	G/C	-0.0273154				4.68055e-41		360954		UKB Neale v2	Open Target Genetics
Nutritional	Tea intake	G/C	0.0352155				5.54323e-07		349376		UKB Neale v2	Open Target Genetics
Nutritional	Total sugars	G/C	-1.18126				0.00176455		51453		UKB Neale v2	Open Target Genetics
Reproduction	Ever used hormone-replacement therapy (HRT) (female)	G/C			1.018	(1.004, 1.033)	0.01106		208012	31427789	Watanabe K et al. (2019)	GWAS Atlas
Reproduction	Age when periods started (menarche) (female)	G/C	0.013	0.005		(0.003, 0.023)	0.0113		202636	31427789	Watanabe K et al. (2019)	GWAS Atlas
Activities	Overall health rating	G/C	-0.004	0.002		(-0.007, -0.001)	0.0119		384850	31427789	Watanabe K et al. (2019)	GWAS Atlas
Environment	Age completed full time education	G/C	-0.016	0.006		(-0.028, -0.003)	0.01234		253580	31427789	Watanabe K et al. (2019)	GWAS Atlas
Psychiatric	Bipolar disorder	G/C			1.0418	(1.008, 1.077)	0.007993		74194	29906448	Bipolar Disorder and Schizophrenia Working Group of the Psychiatric Genomics Consortium (2018)	GWAS Atlas
Psychiatric	Schizophrenia/Bipolar disorder	G/C			1.024	(1.004, 1.043)	0.01827		107620	29906448	Bipolar Disorder and Schizophrenia Working Group of the Psychiatric Genomics Consortium (2018)	GWAS Atlas
Psychiatric	Long sleep	G/C	0.00184307	0.000739797		(0.000, 0.003)	0.013		339926	30846698	Dashti HS et al. (2019)	GWAS Atlas
Psychiatric	Agreablenes (NEO-FFI)	G/C	-0.1656	0.0711		(-0.305, -0.026)	0.01975		17375	21173776	de Moor MHM et al. (2012)	GWAS Atlas
Psychiatric	Other and unspecified nerve root and plexus disorders	G/C	0.09104		1.09531	(1.032, 1.162)	0.00133	2876	234183		FINNGEN_R6	Open Target Genetics
Psychiatric	Bipolar disorder	G/C	0.1121		1.11862	(1.064, 1.176)	5.416e-06	7647	34950	27329760	Hou L et al. (2016)	Open Target Genetics; GWAS Atlas
Psychiatric	Extreme chronotype	G/C					0.034403		100420	26955885	Lane JM et al. (2016)	GWAS Atlas
Psychiatric	Irritability (IRR)	G/C	-0.00535127	0.00238046		(-0.010, -0.001)	0.02455		260369	29500382	Nagel M et al. (2018)	GWAS Atlas
Psychiatric	Childhood aggressive behaviour	G/C	0.0153487	0.00725706		(0.001, 0.030)	0.03443		18988	26087016	Pappa I et al. (2016)	GWAS Atlas
Psychiatric	A personality disorder | mental health problems ever diagnosed by a professional	G/C	0.274455		1.31581	(1.096, 1.579)	0.0016282	274	117707		UKB Neale v2	Open Target Genetics
Psychiatric	Alcohol intake frequency.	G/C	0.0208592				2.59882e-09		360726		UKB Neale v2	Open Target Genetics
Psychiatric	Alcohol usually taken with meals	G/C	-0.0313863		0.969101	(0.956, 0.983)	5.58362e-06	59552	184716		UKB Neale v2	Open Target Genetics
Psychiatric	Average weekly champagne plus white wine intake	G/C	0.0071089				0.00317187		257623		UKB Neale v2	Open Target Genetics
Psychiatric	Average weekly red wine intake	G/C	-0.0196663				1.16659e-16		257773		UKB Neale v2	Open Target Genetics
Psychiatric	Frequency of consuming six or more units of alcohol	G/C	-0.0150383				0.00229445		108485		UKB Neale v2	Open Target Genetics
Psychiatric	Frequency of drinking alcohol	G/C	-0.0186629				0.00033406		117914		UKB Neale v2	Open Target Genetics
Psychiatric	Never | alcohol drinker status	G/C	0.0412733		1.04214	(1.012, 1.072)	0.00269107	11243	360726		UKB Neale v2	Open Target Genetics
Psychiatric	Other reason | reason for reducing amount of alcohol drunk	G/C	0.0231133		1.02338	(1.007, 1.040)	0.00296416	63424	134033		UKB Neale v2	Open Target Genetics
Psychiatric	Average weekly beer plus cider intake	G/C	0.033	0.014		(0.007, 0.060)	0.01419		274556	31427789	Watanabe K et al. (2019)	GWAS Atlas
Mortality	Long-standing illness, disability or infirmity	G/C			0.988	(0.978, 0.998)	0.01854		377498	31427789	Watanabe K et al. (2019)	GWAS Atlas
Cognitive	Fluid intelligence test - FI8 : chained arithmetic	G/C			0.97	(0.945, 0.995)	0.01967		65220	31427789	Watanabe K et al. (2019)	GWAS Atlas
Psychiatric	Age stopped smoking	G/C	-0.114	0.05		(-0.213, -0.016)	0.02219		94873	31427789	Watanabe K et al. (2019)	GWAS Atlas
Psychiatric	Mania - Ever had period extreme irritability	G/C			0.979	(0.961, 0.997)	0.02388		122891	31427789	Watanabe K et al. (2019)	GWAS Atlas
Activities	Types of physical activity in last 4 weeks: Other exercises (eg: swimming, cycling, keep fit, bowling)	G/C			0.99	(0.980, 0.999)	0.02523		384450	31427789	Watanabe K et al. (2019)	GWAS Atlas
Activities	Types of physical activity in last 4 weeks: Walking for pleasure (not as a means of transport)	G/C			0.989	(0.978, 0.999)	0.02657		384450	31427789	Watanabe K et al. (2019)	GWAS Atlas
Environment	Job involves mainly walking or standing	G/C	0.007	0.003		(0.001, 0.014)	0.0272		220728	31427789	Watanabe K et al. (2019)	GWAS Atlas
Activities	Types of transport used (excluding work): Walk	G/C			0.99	(0.981, 0.999)	0.02771		384551	31427789	Watanabe K et al. (2019)	GWAS Atlas
Cognitive	Prospective memory test - Duration screen displayed	G/C	1.924	0.88		(0.200, 3.649)	0.02873		128912	31427789	Watanabe K et al. (2019)	GWAS Atlas
Environment	Illnesses of mother: Stroke	G/C			0.985	(0.007, 0.972)	0.03236		367939	31427789	Watanabe K et al. (2019)	GWAS Atlas
Nutritional	Cheese intake	G/C	0.005279	0.00249		(0.000, 0.010)	0.03397		377082	31427789	Watanabe K et al. (2019)	GWAS Atlas
Activities	Time spent driving	G/C	0.007941	0.003778		(0.001, 0.015)	0.03557		258336	31427789	Watanabe K et al. (2019)	GWAS Atlas
Psychiatric	Happiness and subjective well-being - General happiness	G/C	0.00661	0.003149		(0.000, 0.013)	0.03581		126132	31427789	Watanabe K et al. (2019)	GWAS Atlas
Cognitive	Fluid intelligence score	G/C	-0.01777	0.008474		(-0.034, -0.001)	0.03603		125935	31427789	Watanabe K et al. (2019)	GWAS Atlas
Reproduction	Age at first birth (male)	NA	-0.0112491	0.00454508		(-0.020, -0.002)	0.01332		48408	27798627	Barban N et al. (2016)	GWAS Atlas
Reproduction	Number of children ever born	NA					0.005176		343072	27798627	Barban N et al. (2016)	GWAS Atlas
Reproduction	Number of children ever born (female)	NA	0.0129171	0.00454508		(0.004, 0.022)	0.004483		225230	27798627	Barban N et al. (2016)	GWAS Atlas
Reproduction	Menstruation quality of life impact: Acne	G/C	-0.096125	0.0338451		(-0.162, -0.030)	0.00450929		11348	29855537	Hirata T et al. (2018)	GWAS Atlas
Activities	Time spent using computer	G/C	-0.008061	0.003846		(-0.016, -0.001)	0.03609		300974	31427789	Watanabe K et al. (2019)	GWAS Atlas
Psychiatric	Irritability	G/C			0.9889	(0.979, 0.999)	0.03637		369232	31427789	Watanabe K et al. (2019)	GWAS Atlas
Activities	Frequency of other exercises in last 4 weeks	G/C	0.008511	0.004168		(0.000, 0.017)	0.04114		184631	31427789	Watanabe K et al. (2019)	GWAS Atlas
Respiratory	Bacterial pneumoniae	G/C	-0.0472		0.953897	(0.923, 0.986)	0.00284	9878	233465		FINNGEN_R6	Open Target Genetics
Environment	Illnesses of mother: Chronic bronchitis/emphysema	G/C			0.9798	(0.960, 1.000)	0.04869		367939	31427789	Watanabe K et al. (2019)	GWAS Atlas
Skeletal	Arthropathies	G/C	0.02228		1.02253	(1.007, 1.037)	0.00173	86991	260405		FINNGEN_R6	Open Target Genetics
Dermatological	Hair colour (natural, before greying): Blonde	G/C			0.9856	(0.971, 1.000)	0.0499		385603	31427789	Watanabe K et al. (2019)	GWAS Atlas
EA/NEA, Effect allele and non-effect allele.
NA, genotype information not available in the GWAS Atlas.
UKB Neale v1, Neale lab analysis of UK Biobank phenotypes, round 1.
UKB Neale v2, Neale lab analysis of UK Biobank phenotypes, round 2.
UKB Pan-Ancestry Broad, Pan-ancestry genetic analysis of the UK Biobank performed at the Broad Institute.
UKB SAIGE, GWAS of binary traits in the UK Biobank using the software SAIGE.
FINNGEN_R5, FinnGen biobank analysis round 5.
FINNGEN_R6, FinnGen biobank analysis round 6.
UKB MRC-IEU v2, MRC IEU UK Biobank GWAS pipeline version 2.
Empty cell indicates information not available.
Domain is the general domian of the trait used by GWAS Atlas.
Standard errors are not available in GWAS Atlas and Open Target Genetics.

## Sheet: ST7
Supplementary Table 7. Phenome-wide association analysis for rs10246939 using online platforms GWAS Atlas and OpenTarget Genetics. rs10246939 is not available in the IEU Open GWAS Project. rs10246939 is not available in the IEU Open GWAS Project.
Domain	Trait	EA/NEA	Beta	Standard Error (SE)	Odds ratio	95% confidence interval	P-value	N Cases	N Overall	Pubmed ID	Author (Year)	Database
Nutritional	Salt added to food	C/T	-0.02626	0.001936		(-0.030, -0.022)	6.56e-42		386322	31427789	Watanabe K et al. (2019)	GWAS Atlas
Psychiatric	Alcohol intake frequency	C/T	-0.02187	0.003317		(-0.028, -0.015)	4.32e-11		386082	31427789	Watanabe K et al. (2019)	GWAS Atlas
Activities	Overall health rating	C/T	-0.08577	0.0151			0.00308145		359681		UKB Neale v2	Open Target Genetics
Psychiatric	Average weekly red wine intake	C/T	-0.08577	0.0151		(-0.115, -0.056)	1.36e-08		274058	31427789	Watanabe K et al. (2019)	GWAS Atlas
Nutritional	Tea intake	C/T	0.03489	0.006672		(0.022, 0.048)	1.69e-07		373481	31427789	Watanabe K et al. (2019)	GWAS Atlas
Psychiatric	Alcohol usually taken with meals	C/T			0.9652	(0.951, 0.979)	1.775e-06		197613	31427789	Watanabe K et al. (2019)	GWAS Atlas
Activities	Time spent using computer	C/T	-0.0068826			(-0.03, -0.01)	0.00089245		280750		UKB Neale v2	Open Target Genetics
Nutritional	Coffee intake	C/T	-0.02035	0.005035		(-0.030, -0.010)	5.319e-05		358093	31427789	Watanabe K et al. (2019)	GWAS Atlas
Psychiatric	Alcohol - Alcohol drinker status: Never	C/T			1.052	(1.026, 1.079)	9.26e-05		386082	31427789	Watanabe K et al. (2019)	GWAS Atlas
Psychiatric	Frequency of drinking alcohol	C/T	-0.01773	0.004921		(-0.027, -0.008)	0.0003148		126656	31427789	Watanabe K et al. (2019)	GWAS Atlas
Dermatological	Hair colour (natural, before greying): Red	C/T			0.9616	(0.941, 0.983)	0.0004178		385603	31427789	Watanabe K et al. (2019)	GWAS Atlas
Activities	Years since last breast cancer screening / mammogram	C/T	0.00620448				0.00407597		115670		UKB Neale v2	Open Target Genetics
Body Structures	Open wounds of head; neck; and trunk	C/T	0.0903		1.0945	(1.044, 1.147)	9.47e-05	3837	404263		UKB SAIGE	Open Target Genetics
Body Structures	Other open wound of head and face	C/T	0.0757		1.07864	(1.020, 1.142)	0.00425	2919	403345		UKB SAIGE	Open Target Genetics
Cardiovascular	Atrial fibrillation	C/T	0.0161	0.0067	1.01623	(1.003, 1.030)	0.01636		1030836	30061737	Nielsen JB et al. (2018)	GWAS Atlas
Cardiovascular	Atrial Fibrillation	C/T	0.0161	0.0072	1.01623	(1.002, 1.031)	0.02448		588190	29892015	Roselli C et al. (2018)	GWAS Atlas
Cardiovascular	Cerebral atherosclerosis	C/T	0.349		1.41765	(1.165, 1.726)	0.000252	224	399241		UKB SAIGE	Open Target Genetics
Cognitive	Prospective memory test - Time to answer	C/T	1.236	0.3573		(0.536, 1.936)	0.0005405		128912	31427789	Watanabe K et al. (2019)	GWAS Atlas
Cardiovascular	Diastolic Blood Pressure - Birth cohorts	NA					0.04106		4763	19060910	Sabatti C et al. (2009)	GWAS Atlas
Cardiovascular	Subarachnoid haemorrhage | non-cancer illness code, self-reported	C/T	-0.231621		0.793247	(0.673, 0.934)	0.00279667	337	361141		UKB Neale v2	Open Target Genetics
Cardiovascular	Systolic Blood Pressure	C/T					0.0422295		69395	21909115	International Consortium for Blood Pressure Genome-Wide Association et al. (2011)	GWAS Atlas
Cognitive	Cognitive performance	C/T	-0.00609	0.00289		(-0.012, 0.000)	0.0351		257828	30038396	Lee JJ et al. (2018)	GWAS Atlas
Cognitive	Intelligence	C/T	-0.00610563	0.00275774		(-0.012, -0.001)	0.02683		269867	29942086	Savage JE et al. (2018)	GWAS Atlas
Social Interactions	Social support - Leisure/social activities: Other group activity	C/T			0.9808	(0.970, 0.992)	0.0005504		385280	31427789	Watanabe K et al. (2019)	GWAS Atlas
Reproduction	Ever used hormone-replacement therapy (HRT) (female)	C/T			1.022	(1.008, 1.036)	0.002137		208012	31427789	Watanabe K et al. (2019)	GWAS Atlas
Cognitive	Verbal-numerical reasoning	NA			1.03	(1.01, 1.049)	0.01537		168033	29844566	Davies G et al. (2018)	GWAS Atlas
Connective Tissue	Other soft tissue disorders	C/T	0.03186		1.03237	(1.009, 1.056)	0.00292	23779	221503		FINNGEN_R6	Open Target Genetics
Neurological	Leg pain on walking	C/T			1.03	(1.010, 1.049)	0.002689		128030	31427789	Watanabe K et al. (2019)	GWAS Atlas
Psychiatric	Average weekly beer plus cider intake	C/T	0.03968	0.0133		(0.014, 0.066)	0.002857		274556	31427789	Watanabe K et al. (2019)	GWAS Atlas
Psychiatric	Reason for reducing amount of alcohol drunk: Other reason	C/T			1.022	(1.007, 1.038)	0.003781		142645	31427789	Watanabe K et al. (2019)	GWAS Atlas
Dermatological	Leukoplakia of oral mucosa	C/T	-0.251		0.778022	(0.011, 0.061)	0.002	308	403631		UKB SAIGE	Open Target Genetics
Dermatological	Phlebitis and thrombophlebitis	C/T	-0.0674		0.934821	(1.005, 1.027)	0.00349	3900	373492		UKB SAIGE	Open Target Genetics
Dermatological	Red | hair colour (natural, before greying)	C/T	-0.0370821		0.963597	(0.962, 0.993)	0.00100306	16615	360270		UKB Neale v2	Open Target Genetics
Dermatological	Vitiligo	C/T		0.03	1.07	(1.01, 1.13)	0.0223		44266	27723757	Jin Y et al. (2016)	GWAS Atlas
Dermatological	Vitiligo (late onset)	C/T		0.03963	1.104	(1.02, 1.19)	0.01216		20623	30674883	Jin Y et al. (2019)	GWAS Atlas
Endocrine	Chronic lymphocytic thyroiditis	C/T	0.288		1.33376	(1.083, 1.643)	0.00342	210	391639		UKB SAIGE	Open Target Genetics
Endocrine	Free thyroxine (FT4, male)	C/T					0.02614		22455	30367059	Teumer A et al. (2018)	GWAS Atlas
Environment	A levels/as levels or equivalent | qualifications	C/T	-0.0167021		0.983437	(0.972, 0.994)	0.00143034	98304	357549		UKB Neale v2	Open Target Genetics
Psychiatric	Average weekly champagne plus white wine intake	C/T	0.03634	0.01268		(0.011, 0.061)	0.00415		273869	31427789	Watanabe K et al. (2019)	GWAS Atlas
Environment	Educational attainment	C/T					0.0214		766345	30038396	Lee JJ et al. (2018)	GWAS Atlas
Neurological	Pain type(s) experienced in last month: Knee pain	C/T			1.016	(1.005, 1.027)	0.004258		385698	31427789	Watanabe K et al. (2019)	GWAS Atlas
Psychiatric	Reason for reducing amount of alcohol drunk: Health precaution	C/T			0.9773	(0.962, 0.993)	0.004473		142645	31427789	Watanabe K et al. (2019)	GWAS Atlas
Nutritional	Fresh fruit intake	C/T	-0.01019	0.003608		(-0.017, -0.003)	0.004752		372901	31427789	Watanabe K et al. (2019)	GWAS Atlas
Gastrointestinal	OTU97_65 (Parabacteroides) prevalence	C/T	-0.01312	0.004663		(-0.022, -0.004)	0.00010539		8956	33462482	Ruhlemann MC et al. (2021)	Open Target Genetics
Gastrointestinal	OTU99_72 (Parabacteroides) prevalence	C/T	0.008914	0.00329		(0.002, 0.015)	0.00028135		8956	33462482	Ruhlemann MC et al. (2021)	Open Target Genetics
Immunological	CD123 on mDC	C/T	-0.004397	0.001632		(-0.008, -0.001)	0.0463611		669	25772697	Roederer M et al. (2015)	GWAS Atlas
Immunological	CD3+ T cell level	C/T	0.01298	0.004878	0.032	(0.003, 0.023)	0.027		2538	20045101	Ferreira MAR et al. (2010)	GWAS Atlas
Immunological	CD4+ T cell level	C/T	-0.068		0.032		0.034		2538	20045101	Ferreira MAR et al. (2010)	GWAS Atlas
Immunological	CD4Nv:%TFH (3)	C/T					0.0393864		669	25772697	Roederer M et al. (2015)	GWAS Atlas
Immunological	CD56+ NK cell level	C/T	-0.071		0.032		0.025		2538	20045101	Ferreira MAR et al. (2010)	GWAS Atlas
Immunological	CD8:%RTE	C/T					0.0396568		669	25772697	Roederer M et al. (2015)	GWAS Atlas
Immunological	CTACK levels	C/T	-0.0698				0.003725		3631	27989323	Ahola-Olli AV et al. (2017)	Open Target Genetics
Immunological	Cutaneous T-cell attracting (CCL27)	C/T	-0.0698	0.0241		(-0.117, -0.023)	0.003725		3631	27989323	Ahola-Olli AV et al. (2017)	GWAS Atlas
Immunological	DNT:%CD127+TEF	C/T					0.00928596		669	25772697	Roederer M et al. (2015)	GWAS Atlas
Immunological	Lymphocyte count	C/T	0.00816901				0.00244775		349856		UKB Neale v2	Open Target Genetics
Immunological	Lymphocyte count	T/NA	-0.055	0.023		(-0.100, -0.010)	0.018		4226	19853236	Ferreira MAR et al. (2009)	GWAS Atlas
Immunological	Mean corpuscular hemoglobin	C/T	0.01047	0.004256		(0.002, 0.019)	0.01393		108054	29403010	Kanai M et al. (2018)	GWAS Atlas
Immunological	Mean corpuscular volume	C/T	0.009303	0.004257		(0.001, 0.018)	0.02886		108256	29403010	Kanai M et al. (2018)	GWAS Atlas
Immunological	Neutrophil count	C/T	0.005539				0.004028		519288	32888493	Chen MH	Open Target Genetics
Immunological	Neutrophil count	C/T	0.01171	0.005707		(0.001, 0.023)	0.04019		62076	29403010	Kanai M et al. (2018)	GWAS Atlas
Immunological	Nonhereditary hypogammaglobulinemia	C/T	-0.36651		0.693149	(0.547, 0.877)	0.00115	170	256819		FINNGEN_R6	Open Target Genetics
Immunological	White blood cell (leukocyte) count	C/T	0.017683				0.00028154		350470		UKB Neale v2	Open Target Genetics
Immunological	White blood cell count	C/T	0.00571925				0.0023		444734	34226706	Barton AR et al. (2021)	Open Target Genetics
Immunological	White blood cell count	C/T	0.005724				0.001908		562243	32888493	Chen MH et al. (2020)	Open Target Genetics
Immunological	White blood cell count	C/T	0.00629225				0.0031		408112	32888494	Vuckovic D et al. (2020)	Open Target Genetics
Infection	Certain infectious and parasitic diseases	C/T	-0.01918		0.981003	(0.967, 0.995)	0.00437	70078	260405		FINNGEN_R6	Open Target Genetics
Infection	Other salmonella infections	C/T	-0.16759		0.8457	(0.753, 0.949)	0.00228	714	235151		FINNGEN_R6	Open Target Genetics
Infection	Viral infections of the central nervous system	C/T	-0.12157		0.885529	(0.814, 0.962)	0.00214	1395	260405		FINNGEN_R6	Open Target Genetics
Metabolic	Albumin/globulin ratio	C/T	0.008877	0.004529		(0.000, 0.018)	0.04997		98626	29403010	Kanai M et al. (2018)	GWAS Atlas
Metabolic	Alkalosis	C/T	-0.401		0.66965	(0.504, 0.889)	0.00277	114	401620		UKB SAIGE	Open Target Genetics
Metabolic	Chronic kidney disease	C/T	0.0236		1.02388	(1.008, 1.040)	0.002684		625219	31152163	Wuttke M et al. (2019)	GWAS Atlas
Metabolic	Chronic kidney disease	C/T	0.0245		1.0248	(1.006, 1.044)	0.008743		480698	31152163	Wuttke M et al. (2019)	GWAS Atlas
Metabolic	Creatinine levels	C/T	0.00767621				7.2e-05		437660	34226706	Barton AR et al. (2021)	Open Target Genetics
Metabolic	Estimated glomerular filtration rate	C/T	-0.0007		0.0003		0.0181		765348	31152163	Wuttke M et al. (2019)	GWAS Atlas
Metabolic	Estimated glomerular filtration rate based on serum creatinine	C/T	0.01		0.0043		0.016		9067	27920155	Li M et al. (2017)	GWAS Atlas
Metabolic	Fasting glucose	C/T	-0.0083	0.004		(-0.016, 0.000)	0.03782		46186	20081858	Dupuis J et al. (2010)	GWAS Atlas
Metabolic	Fructose levels	C/T	0.0265				0.001356		291	33437055	Panyard DJ et al. (2021)	Open Target Genetics
Metabolic	Glucose levels 2 h after an oral glucose challenge	C/T	-0.057	0.021			0.006042		15234	20081857	Saxena R et al. (2010)	GWAS Atlas
Metabolic	Hepatic failure	C/T	0.19404		1.21414	(1.067, 1.381)	0.00158	570	254560		FINNGEN_R6	Open Target Genetics
Metabolic	Kallikrein-6 levels	C/T	0.0288				0.004802		21758	33067605	Folkersen L et al. (2020)	Open Target Genetics
Metabolic	NF-kappa-B essential modulator levels	C/T	-0.0338				0.003699		21758	33067605	Folkersen L et al. (2020)	Open Target Genetics
Metabolic	Non-albumin protein	C/T	-0.0118	0.00453		(-0.021, -0.003)	0.009193		98538	29403010	Kanai M et al. (2018)	GWAS Atlas
Metabolic	Potassium in urine	C/T	-0.227774				0.00480557		350053		UKB Neale v2	Open Target Genetics
Metabolic	Proline betaine levels	C/T	-0.135524				0.0032549		996	33283231	Calvo-Serra B et al. (2021)	Open Target Genetics
Metabolic	Ratio of visceral-tosubcutaneous adipose tissue volume (adjusted for BMI, male)	NA					0.049		8374	27918534	Chu AY et al. (2017)	GWAS Atlas
Metabolic	Urinary albumin-to-creatinine ratio	C/T					0.031		54450	26631737	Teumer A et al. (2016)	GWAS Atlas
Psychiatric	Frequency of consuming six or more units of alcohol	C/T	-0.01312	0.004663		(-0.022, -0.004)	0.004904		116394	31427789	Watanabe K et al. (2019)	GWAS Atlas
Environment	Job involves mainly walking or standing	C/T	0.008914	0.00329		(0.002, 0.015)	0.006741		220728	31427789	Watanabe K et al. (2019)	GWAS Atlas
Neoplasms	Benign neoplasm of ovary (controls excluding all cancers)	C/T	-0.004397	0.001632	1.07312	(1.017, 1.133)	0.00494	3630	120033		FINNGEN_R6	Open Target Genetics
Neoplasms	Cancer of esophagus	C/T	0.01298	0.004878	0.85813	(0.766, 0.961)	0.00405	720	394092		UKB SAIGE	Open Target Genetics
Neoplasms	Gastric cancer	NA					0.0184382		3869	23504502	Li WQ et al. (2013)	GWAS Atlas
Neurological	3rd ventricle	C/T	-0.01984				0.01241		19629	31676860	Zhao B et al. (2019)	GWAS Atlas
Neurological	3rd ventricle	C/T	-0.0176348	0.00676959		(-0.031, -0.004)	0.009191		21821	31676860	Zhao B et al. (2019)	GWAS Atlas
Neurological	Anisometropia	C/T	-0.431		0.649859	(0.513, 0.823)	0.000177	155	405809		UKB SAIGE	Open Target Genetics
Neurological	Early age-related macular degeneration	C/T	0.0502		1.05148	(1.021, 1.083)	0.0004799	14034	105248	32843070	Winkler TW	Open Target Genetics
Neurological	Epilepsy	NA	0.0661206	0.0294		(0.008, 0.124)	0.02451		34853	25087078	International League Against Epilepsy Consortium on Complex Epilepsies (2014)	GWAS Atlas
Neurological	Facial pains for 3+ months	C/T	0.103328		1.10886	(1.029, 1.194)	0.00317216	3107	6510		UKB Neale v2	Open Target Genetics
Neurological	Focal epilepsy	C/T	0.082173	0.0294		(0.025, 0.140)	0.005185		31467	25087078	International League Against Epilepsy Consortium on Complex Epilepsies (2014)	GWAS Atlas
Neurological	Insomnia	C/T	-0.0206745		0.00942889		0.0283305		113006	28604731	Hammerschlag AR et al. (2017)	GWAS Atlas
Neurological	Insomnia (female)	C/T					0.009715		177817	30804565	Jansen PR et al. (2019)	GWAS Atlas
Neurological	Ischemic stroke	C/T					0.0132495		517	17434096	Matarín M et al. (2007)	GWAS Atlas
Neurological	Knee pain | pain type(s) experienced in last month	C/T	0.0187793		1.01896	(1.007, 1.032)	0.00113713	76628	360391		UKB Neale v2	Open Target Genetics
Neurological	Left lateral ventricle	C/T	-0.02707				0.001794		19629	31676860	Zhao B et al. (2019)	GWAS Atlas
Neurological	Left lateral ventricle	C/T	-0.0208233	0.00676959		(-0.034, -0.008)	0.002095		21821	31676860	Zhao B et al. (2019)	GWAS Atlas
Neurological	Left medial orbitofrontal	C/T	-0.0159	0.00676959		(-0.029, -0.003)	0.02364		19629	31676860	Zhao B et al. (2019)	GWAS Atlas
Neurological	Left medial orbitofrontal	C/T	-0.0162403	0.00676959		(-0.030, -0.003)	0.01642		21821	31676860	Zhao B et al. (2019)	GWAS Atlas
Neurological	Left transverse temporal	C/T	0.01895				0.04396		19629	31676860	Zhao B et al. (2019)	GWAS Atlas
Activities	Overall health rating	C/T	-0.004397	0.001632		(-0.008, -0.001)	0.007049		384850	31427789	Watanabe K et al. (2019)	GWAS Atlas
Neurological	Mean Hippocampus	C/T					0.002341		13171	25607358	Hibar DP et al. (2015)	GWAS Atlas
Neurological	Mean Thalamus	C/T					0.0002203		13171	25607358	Hibar DP et al. (2015)	GWAS Atlas
Cognitive	Prospective memory test - Number of attempts	C/T	0.01298	0.004878		(0.003, 0.023)	0.007776		128912	31427789	Watanabe K et al. (2019)	GWAS Atlas
Neurological	Right caudal middle frontal	C/T	0.0164			(0.974, 0.996)	0.0461		19629	31676860	Zhao B et al. (2019)	GWAS Atlas
Neurological	Right lateral ventricle	C/T	-0.02266			(0.977, 0.997)	0.008371		19629	31676860	Zhao B et al. (2019)	GWAS Atlas
Neurological	Right lateral ventricle	C/T	-0.0181425	0.007		(-0.032, -0.004)	0.007361		21821	31676860	Zhao B et al. (2019)	GWAS Atlas
Mortality	Other serious medical condition/disability (diagnosed by doctor)	C/T			0.985	(0.974, 0.996)	0.008449		379380	31427789	Watanabe K et al. (2019)	GWAS Atlas
Nutritional	Carbohydrate	C/T	-2.12573		0.9865		0.00102742		51453		UKB Neale v2	Open Target Genetics
Psychiatric	Irritability	C/T			0.9865	(0.977, 0.997)	0.009577		369232	31427789	Watanabe K et al. (2019)	GWAS Atlas
Nutritional	Coffee intake	C/T	-0.0065194				0.00038184		334659		UKB Neale v2	Open Target Genetics
Environment	Age completed full time education	C/T	-0.01595	0.006158		(-0.028, -0.004)	0.009615		253580	31427789	Watanabe K et al. (2019)	GWAS Atlas
Activities	Frequency of other exercises in last 4 weeks	C/T	0.01018	0.00411		(0.002, 0.018)	0.01323		184631	31427789	Watanabe K et al. (2019)	GWAS Atlas
Nutritional	Cheese intake	C/T	0.00602	0.002453		(0.001, 0.011)	0.01414		377082	31427789	Watanabe K et al. (2019)	GWAS Atlas
Nutritional	Salad / raw vegetable intake	C/T	0.008645	0.003585			0.00212361		339601		UKB Neale v2	Open Target Genetics
Reproduction	Number of live births (female)	C/T	0.008645	0.003585		(0.002, 0.016)	0.01589		208434	31427789	Watanabe K et al. (2019)	GWAS Atlas
Nutritional	Salt added to food	C/T	0.003059	0.001291		(0.002, 0.016)	1.19e-41		360954		UKB Neale v2	Open Target Genetics
Activities	Time spent driving	C/T	0.008918	0.003722		(0.002, 0.016)	0.01659		258336	31427789	Watanabe K et al. (2019)	GWAS Atlas
Nutritional	Skimmed | milk type used	C/T	-0.0173537		0.982796	(0.971, 0.995)	0.00286758	74087	360806		UKB Neale v2	Open Target Genetics
Nutritional	Tea intake	C/T	0.0321326				3.5517e-06		349376		UKB Neale v2	Open Target Genetics
Environment	Falls in the last year	C/T	0.003059	0.001291		(0.001, 0.006)	0.01779		385553	31427789	Watanabe K et al. (2019)	GWAS Atlas
Nutritional	Total sugars	C/T	-1.20764				0.00116449		51453		UKB Neale v2	Open Target Genetics
Psychiatric	A personality disorder | mental health problems ever diagnosed by a professional	C/T	0.294031		1.34183	(1.123, 1.604)	0.00061633	274	117707		UKB Neale v2	Open Target Genetics
Psychiatric	Agreablenes (NEO-FFI)	C/T	-0.1527	0.0681		(-0.286, -0.019)	0.02498		17375	21173776	de Moor MHM et al. (2012)	GWAS Atlas
Activities	Treatment/medication code: cod liver oil capsule	C/T			1.024	(1.004, 1.044)	0.02008		280443	31427789	Watanabe K et al. (2019)	GWAS Atlas
Psychiatric	Alcohol dependence	C/T			1.02	(1.003, 1.037)	0.0284818		1161	22978509	Olfson E & Bierut LJ (2012)	GWAS Atlas
Environment	Illnesses of father: Lung cancer	C/T			1.02	(1.003, 1.037)	0.02147		355137	31427789	Watanabe K et al. (2019)	GWAS Atlas
Psychiatric	Alcohol intake frequency.	C/T	0.0199232				7.76e-09		360726		UKB Neale v2	Open Target Genetics
Dermatological	Hair colour (natural, before greying): Blonde	C/T			0.9836	(0.970, 0.998)	0.0228		385603	31427789	Watanabe K et al. (2019)	GWAS Atlas
Psychiatric	Alcohol usually taken with meals	C/T	-0.0314904		0.969	(0.956, 0.983)	3.7363e-06	59552	184716		UKB Neale v2	Open Target Genetics
Psychiatric	Alcohol intake versus 10 years previously	C/T	-0.003865	0.00172		(-0.007, 0.000)	0.02467		357907	31427789	Watanabe K et al. (2019)	GWAS Atlas
Psychiatric	Antisocial behavior (female)	NA	0.0265883	0.0113431		(0.981, 0.999)	0.01908		7772	28979981	Tielbeek JJ et al. (2017)	GWAS Atlas
Activities	Types of physical activity in last 4 weeks: Other exercises (eg: swimming, cycling, keep fit, bowling)	C/T			0.9898	(0.981, 0.999)	0.02806		384450	31427789	Watanabe K et al. (2019)	GWAS Atlas
Nutritional	Salad / raw vegetable intake	C/T	-0.01055	0.004911		(-0.020, -0.001)	0.03171		363780	31427789	Watanabe K et al. (2019)	GWAS Atlas
Psychiatric	Average weekly red wine intake	C/T	-0.0182381				6e-15		257773		UKB Neale v2	Open Target Genetics
Nutritional	Milk type used: Skimmed	C/T			0.9878	(0.977, 0.999)	0.03211		373135	31427789	Watanabe K et al. (2019)	GWAS Atlas
Psychiatric	Bipolar disorder	C/T	0.0927		0.9802	(0.962, 0.998)	9.161e-05	7647	34950	27329760	Hou L et al. (2016)	Open Target Genetics; GWAS Atlas
Psychiatric	Bipolar disorder	C/T			1.03401	(0, 0.007)	0.02584		74194	29906448	Bipolar Disorder and Schizophrenia Working Group of the Psychiatric Genomics Consortium (2018)	GWAS Atlas
Psychiatric	Bipolar disorder vs Tourette's syndrome and other tic disorders (ordinary least squares (OLS))	C/T	0.011		1.01106	(1.003, 1.019)	0.0046	25171	25171	33686288	Peyrot WJ	Open Target Genetics
Psychiatric	Childhood aggressive behaviour	C/T	-0.0173952	0.00725706		(-0.032, -0.003)	0.01654		18988	26087016	Pappa I et al. (2016)	GWAS Atlas
Psychiatric	Former versus current smokers	C/T					0.04922		41278	20418890	Tobacco and Genetics Consortium (2010)	GWAS Atlas
Psychiatric	Frequency of consuming six or more units of alcohol	C/T	-0.0158029				0.00115341		108485		UKB Neale v2	Open Target Genetics
Psychiatric	Mania - Ever had period extreme irritability	C/T			0.9802	(0.962, 0.998)	0.0329		122891	31427789	Watanabe K et al. (2019)	GWAS Atlas
Psychiatric	Frequency of drinking alcohol	C/T	-0.0173393				0.00072099		117914		UKB Neale v2	Open Target Genetics
Neurological	Sleeplessness / insomnia	C/T	0.00344	0.001625		(0.000, 0.007)	0.03424		386078	31427789	Watanabe K et al. (2019)	GWAS Atlas
Activities	Weekly usage of mobile phone in last 3 months	C/T	0.006554	0.003109		(0.000, 0.013)	0.03501		322862	31427789	Watanabe K et al. (2019)	GWAS Atlas
Psychiatric	Irritability (IRR)	C/T	-0.00622739	0.00234907		(1.001, 1.023)	0.008031		260369	29500382	Nagel M et al. (2018)	GWAS Atlas
Psychiatric	Long sleep	C/T	0.0015453	0.00072922		(1.001, 1.041)	0.035		339926	30846698	Dashti HS et al. (2019)	GWAS Atlas
Activities	Vitamin and mineral supplements: Multivitamins +/- minerals	C/T			1.012	(1.001, 1.023)	0.03617		384452	31427789	Watanabe K et al. (2019)	GWAS Atlas
Psychiatric	Never | alcohol drinker status	C/T	0.0386438		1.021	(1.001, 1.042)	0.00434252	11243	360726		UKB Neale v2	Open Target Genetics
Psychiatric	Other and unspecified nerve root and plexus disorders	C/T	0.09425		1.01	(1.001, 1.027)	0.000724	2876	234183		FINNGEN_R6	Open Target Genetics
Psychiatric	Other reason | reason for reducing amount of alcohol drunk	C/T	0.0229693		1.021	(0, 0.018)	0.00269974	63424	134033		UKB Neale v2	Open Target Genetics
Respiratory	Non-cancer illness code, self-reported: hayfever/allergic rhinitis	C/T			1.021	(1.001, 1.041)	0.03787		289307	31427789	Watanabe K et al. (2019)	GWAS Atlas
Dermatological	Hair colour (natural, before greying): Light brown	C/T			1.01	(1.000, 1.019)	0.03923		385603	31427789	Watanabe K et al. (2019)	GWAS Atlas
Psychiatric	Schizophrenia/Bipolar disorder	C/T			1.021	(1.005, 1.042)	0.01366		107620	29906448	Bipolar Disorder and Schizophrenia Working Group of the Psychiatric Genomics Consortium (2018)	GWAS Atlas
Reproduction	Age at first birth (male)	NA	-0.0116081	0.00454508	1.014	(-0.021, -0.003)	0.01066		48408	27798627	Barban N et al. (2016)	GWAS Atlas
Reproduction	Congenital malformations of the urinary system	C/T	0.13387		1.14324	(1.036, 1.261)	0.00374	977	260405		FINNGEN_R6	Open Target Genetics
Reproduction	Ever used hormone-replacement therapy (hrt)	C/T	0.0188936		1.01907	(1.006, 1.032)	0.00162792	76179	193606		UKB Neale v2	Open Target Genetics
Mortality	Diagnoses - secondary ICD10: Z53 Persons encntr hlth serv for spec proc & trtmt, not crd out	C/T			1.021	(1.001, 1.042)	0.03966		244890	31427789	Watanabe K et al. (2019)	GWAS Atlas
Reproduction	Female genital prolapse	C/T	0.0485		1.0497	(1.001, 1.027)	0.00409	10919	92512		FINNGEN_R6	Open Target Genetics
Reproduction	Gestational weight gain (maternal, early)	C/T	0.0326	0.0166		(0.000, 0.065)	0.0495		7704	28990592	Warrington et al. (2017)	GWAS Atlas
Reproduction	Menstruation quality of life impact: Acne	C/T	-0.0939693	0.0338418		(-0.160, -0.028)	0.00549104		11348	29855537	Hirata T et al. (2018)	GWAS Atlas
Reproduction	Number of children ever born	NA					0.008347		343072	27798627	Barban N et al. (2016)	GWAS Atlas
Reproduction	Number of children ever born (female)	NA	0.010431	0.00454508		(0.002, 0.019)	0.02172		225230	27798627	Barban N et al. (2016)	GWAS Atlas
Cardiovascular	Diagnoses - secondary ICD10: I10 Essential (primary) hypertension	C/T			1.014	(1.001, 1.027)	0.04006		244890	31427789	Watanabe K et al. (2019)	GWAS Atlas
Respiratory	Bacterial pneumonia	C/T	-0.04633		0.954727	(0.923, 0.988)	0.00372	9306	232893		FINNGEN_R6	Open Target Genetics
Activities	Time spent outdoors in winter	C/T	0.009324	0.004561		(0.000, 0.018)	0.04092		304316	31427789	Watanabe K et al. (2019)	GWAS Atlas
Respiratory	Peak expiratory flow (PEF)	C/T	0.0224	0.00952		(0.004, 0.041)	0.0186		24218	30804560	Shine N et al. (2019)	GWAS Atlas
Skeletal	Arthropathies	C/T	0.02378		1.02407	(1.009, 1.039)	0.00067	86991	260405		FINNGEN_R6	Open Target Genetics
Skeletal	Arthropathy in ulcerative colitis	C/T	-0.29654		0.743386	(0.593, 0.931)	0.00486	193	258362		FINNGEN_R6	Open Target Genetics
Skeletal	Coxarthrosis	C/T	0.04225		1.04316	(1.010, 1.076)	0.00463	13119	186533		FINNGEN_R6	Open Target Genetics
Skeletal	Diseases of the musculoskeletal system and connective tissue	C/T	0.02126		1.02149	(1.007, 1.035)	0.00148	140249	260405		FINNGEN_R6	Open Target Genetics
Skeletal	Enteropathic arthropathies	C/T	-0.21299		0.808164	(0.688, 0.949)	0.00465	384	173798		FINNGEN_R6	Open Target Genetics
Skeletal	Estimated BMD	C/T	0.00586955	0.00334807		(-0.001, 0.012)	0.049		142487	28869591	Kemp JP et al. (2017)	GWAS Atlas
Skeletal	Total body BMD	C/T	0.0115	0.0057		(0.000, 0.023)	0.04303		66628	29304378	Medina-Gomez C et al. (2018)	GWAS Atlas
Activities	Length of mobile phone use	C/T	0.006122	0.003021		(0.000, 0.012)	0.04268		381616	31427789	Watanabe K et al. (2019)	GWAS Atlas
EA/NEA, Effect allele and non-effect allele.
NA, genotype information not available in the GWAS Atlas.
UKB Neale v1, Neale lab analysis of UK Biobank phenotypes, round 1.
UKB Neale v2, Neale lab analysis of UK Biobank phenotypes, round 2.
UKB Pan-Ancestry Broad, Pan-ancestry genetic analysis of the UK Biobank performed at the Broad Institute.
UKB SAIGE, GWAS of binary traits in the UK Biobank using the software SAIGE.
FINNGEN_R5, FinnGen biobank analysis round 5.
FINNGEN_R6, FinnGen biobank analysis round 6.
UKB MRC-IEU v2, MRC IEU UK Biobank GWAS pipeline version 2.
Empty cell indicates information not available.
Domain is the general domian of the trait used by GWAS Atlas.
Standard errors are not available in GWAS Atlas and Open Target Genetics.
					(0.977, 0.999)	0.9767
					(0.962, 0.998)	0.9624
					(0, 0.007)	0.0002555
					(0, 0.013)	0.0004611
					(1.001, 1.023)	1.001
					(1.001, 1.041)	1.001
					(1, 1.019)	1
					(1.001, 1.042)	1.001
					(1.001, 1.027)	1.001
					(0, 0.018)	0.0003848
					(0, 0.012)	0.000202
